# Supplementary material for: 4-Nitro­anilinium p-toluene­sulfonate
Source: Acta Crystallogr Sect E Struct Rep Online. 2012 Sep 29;68(Pt 10):o3059. doi: 10.1107/S1600536812040664 (PMC3470406; doi:10.1107/S1600536812040664)
Supplement: Supplementary file 1 [file e-68-o3059-sup1.cif]

##############################################################################
#                                                                            #
# This CIF contains the data in a paper accepted for publication in          #
# Acta Crystallographica Section E. It conforms to the requirements of       #
# Notes for Authors for Acta Crystallographica Section E, and has been       #
# peer reviewed under the auspices of the IUCr Commission on Journals.       #
#                                                                            #
# Full details of the Crystallographic Information File format               #
# are given in the paper "The Crystallographic Information File (CIF):       #
# a New Standard Archive File for Crystallography" by S. R. Hall, F. H.      #
# Allen and I. D. Brown [Acta Cryst. (1991), A47, 655-685].                  #
#                                                                            #
# The current version of the core CIF dictionary is obtainable from          #
# ftp://ftp.iucr.org/pub/cif_core.dic.                                       #
#                                                                            #
# Software is freely available for graphical display of the structure(s)     #
# in this CIF. For information consult the CIF software page                 #
# http://www.iucr.org/resources/cif/software.                                #
#                                                                            #
# This file may be used for bona fide research purposes within the           #
# scientific community so long as proper attribution is given to the journal # 
# article from which it was obtained.                                        #
#                                                                            #
##############################################################################
data_global
_audit_creation_method     SHELXL97
_journal_date_recd_electronic     2012-09-24
_journal_date_accepted     2012-09-26
_journal_name_full     'Acta Crystallographica, Section E'
_journal_year     2012
_journal_volume     68
_journal_issue     10
_journal_page_first     o3059
_journal_page_last     o3059
_journal_paper_category     QO
_journal_paper_doi     10.1107/S1600536812040664
_journal_coeditor_code     IS5199
_publ_contact_author_name     'G. Chakkaravarthi'
_publ_contact_author_address
;
Department of Physics
CPCL Polytechnic College
Chennai 600 068
India
;
_publ_contact_author_email
                            'chakkaravarthi_2005@yahoo.com, mohan66@hotmail.com'
_publ_contact_author_fax     ?
_publ_contact_author_phone     '09940334668'
_publ_section_title
;
4-Nitroanilinium <i>p</i>-toluenesulfonate
;
loop_
    _publ_author_name
    _publ_author_address
    'P. K. Sivakumar'
;
Department of Physics,
MNM Jain Engineering College,
Chennai 600 097,
India
;
    'M. Krishnakumar'
;
Department of Physics,
Presidency College,
Chennai 600 005,
India
;
    'R. Kanagadurai'
;
Department of Physics,
Presidency College,
Chennai 600 005,
India
;
    'G. Chakkaravarthi'
;
Department of Physics,
CPCL Polytechnic College,
Chennai 600 068,
India
;
    'R. Mohankumar'
;
Department of Physics,
Presidency College,
Chennai 600 005,
India
;
_publ_section_synopsis     .
data_I
_audit_creation_method     SHELXL-97
_chemical_name_systematic
;
4-Nitroanilinium <i>p</i>-toluenesulfonate
;
_chemical_name_common     ?
_chemical_formula_moiety     'C6 H7 N2 O2 +, C7 H7 O3 S -'
_chemical_formula_sum     'C13 H14 N2 O5 S'
_chemical_formula_iupac     'C6 H7 N2 O2 +, C7 H7 O3 S -'
_chemical_formula_weight     310.32
_chemical_melting_point     ?
_symmetry_cell_setting     monoclinic
_symmetry_space_group_name_H-M     'P 21/n'
_symmetry_space_group_name_Hall     '-P 2yn'
loop_
    _symmetry_equiv_pos_as_xyz
    'x, y, z'
    '-x+1/2, y+1/2, -z+1/2'
    '-x, -y, -z'
    'x-1/2, -y-1/2, z-1/2'
_cell_length_a     6.216(5)
_cell_length_b     30.674(4)
_cell_length_c     7.405(5)
_cell_angle_alpha     90.000
_cell_angle_beta     97.048(5)
_cell_angle_gamma     90.000
_cell_volume     1401.2(15)
_cell_formula_units_Z     4
_cell_measurement_reflns_used     4052
_cell_measurement_theta_min     1.83
_cell_measurement_theta_max     28.3
_cell_measurement_temperature     295(2)
_exptl_crystal_description     block
_exptl_crystal_colour     colourless
_exptl_crystal_size_max     0.30
_exptl_crystal_size_mid     0.24
_exptl_crystal_size_min     0.20
_exptl_crystal_density_diffrn     1.471
_exptl_crystal_density_meas     ?
_exptl_crystal_density_method     'not measured'
_exptl_crystal_F_000     648
_exptl_absorpt_coefficient_mu     0.255
_exptl_absorpt_correction_type     multi-scan
_exptl_absorpt_process_details     '(SADABS; Sheldrick, 1996)'
_exptl_absorpt_correction_T_min     0.9275
_exptl_absorpt_correction_T_max     0.9508
_exptl_special_details     ?
_diffrn_ambient_temperature     295(2)
_diffrn_radiation_type     MoK\a
_diffrn_radiation_wavelength     0.71073
_diffrn_radiation_source     'fine-focus sealed tube'
_diffrn_radiation_monochromator     graphite
_diffrn_measurement_device_type     'Bruker Kappa APEXII'
_diffrn_measurement_method     '\w and \f '
_diffrn_detector_area_resol_mean     ?
_diffrn_reflns_number     13942
_diffrn_reflns_av_R_equivalents     0.0241
_diffrn_reflns_av_sigmaI/netI     0.0187
_diffrn_reflns_theta_min     1.33
_diffrn_reflns_theta_max     28.39
_diffrn_reflns_theta_full     28.39
_diffrn_measured_fraction_theta_max     0.999
_diffrn_measured_fraction_theta_full     0.999
_diffrn_reflns_limit_h_min     -8
_diffrn_reflns_limit_h_max     8
_diffrn_reflns_limit_k_min     -41
_diffrn_reflns_limit_k_max     35
_diffrn_reflns_limit_l_min     -9
_diffrn_reflns_limit_l_max     8
_diffrn_standards_number     0
_diffrn_standards_interval_count     ?
_diffrn_standards_interval_time     0
_diffrn_standards_decay_%     ?
_refine_special_details
;
 Refinement of F^2^ against ALL reflections.  The weighted R-factor wR and
 goodness of fit S are based on F^2^, conventional R-factors R are based
 on F, with F set to zero for negative F^2^. The threshold expression of
 F^2^ > 2sigma(F^2^) is used only for calculating R-factors(gt) etc. and is
 not relevant to the choice of reflections for refinement.  R-factors based
 on F^2^ are statistically about twice as large as those based on F, and R-
 factors based on ALL data will be even larger.
;
_reflns_number_total     3509
_reflns_number_gt     3232
_reflns_threshold_expression     >2sigma(I)
_refine_ls_structure_factor_coef     Fsqd
_refine_ls_matrix_type     full
_refine_ls_R_factor_all     0.0561
_refine_ls_R_factor_gt     0.0528
_refine_ls_wR_factor_gt     0.1324
_refine_ls_wR_factor_ref     0.1342
_refine_ls_goodness_of_fit_ref     1.215
_refine_ls_restrained_S_all     1.215
_refine_ls_number_reflns     3509
_refine_ls_number_parameters     192
_refine_ls_number_restraints     0
_refine_ls_hydrogen_treatment     constr
_refine_ls_weighting_scheme     calc
_refine_ls_weighting_details
         'calc w=1/[\s^2^(Fo^2^)+(0.0471P)^2^+0.9840P] where P=(Fo^2^+2Fc^2^)/3'
_atom_sites_solution_hydrogens     geom
_atom_sites_solution_primary     direct
_atom_sites_solution_secondary     difmap
_refine_ls_shift/su_max     0.000
_refine_ls_shift/su_mean     0.000
_refine_diff_density_max     0.276
_refine_diff_density_min     -0.537
_refine_ls_extinction_method     none
_refine_ls_extinction_coef     ?
loop_
    _atom_type_symbol
    _atom_type_description
    _atom_type_scat_dispersion_real
    _atom_type_scat_dispersion_imag
    _atom_type_scat_source
    'C' 'C' 0.0033 0.0016
                         'International Tables Vol C Tables 4.2.6.8 and 6.1.1.4'
    'H' 'H' 0.0000 0.0000
                         'International Tables Vol C Tables 4.2.6.8 and 6.1.1.4'
    'N' 'N' 0.0061 0.0033
                         'International Tables Vol C Tables 4.2.6.8 and 6.1.1.4'
    'O' 'O' 0.0106 0.0060
                         'International Tables Vol C Tables 4.2.6.8 and 6.1.1.4'
    'S' 'S' 0.1246 0.1234
                         'International Tables Vol C Tables 4.2.6.8 and 6.1.1.4'
_computing_data_collection     'APEX2 (Bruker, 2004)'
_computing_cell_refinement     'SAINT (Bruker, 2004)'
_computing_data_reduction     'SAINT (Bruker, 2004)'
_computing_structure_solution     'SHELXS97 (Sheldrick, 2008)'
_computing_structure_refinement     'SHELXL97 (Sheldrick, 2008)'
_computing_molecular_graphics     'PLATON (Spek, 2009)'
_computing_publication_material     'SHELXL97 (Sheldrick, 2008)'
loop_
    _atom_site_type_symbol
    _atom_site_label
    _atom_site_fract_x
    _atom_site_fract_y
    _atom_site_fract_z
    _atom_site_U_iso_or_equiv
    _atom_site_adp_type
    _atom_site_calc_flag
    _atom_site_refinement_flags
    _atom_site_occupancy
    _atom_site_symmetry_multiplicity
    _atom_site_disorder_assembly
    _atom_site_disorder_group
    C C1 0.4464(3) 0.15687(6) 1.0932(3) 0.0291(4) Uani d . 1 1 . .
    C C2 0.3478(4) 0.11695(7) 1.0557(3) 0.0413(5) Uani d . 1 1 . .
    H H2 0.2032 0.1156 1.0056 0.050 Uiso calc R 1 1 . .
    C C3 0.4649(5) 0.07893(8) 1.0928(4) 0.0526(6) Uani d . 1 1 . .
    H H3 0.3974 0.0522 1.0676 0.063 Uiso calc R 1 1 . .
    C C4 0.6802(5) 0.07991(9) 1.1666(4) 0.0513(6) Uani d . 1 1 . .
    C C5 0.7754(4) 0.11997(9) 1.2045(4) 0.0508(6) Uani d . 1 1 . .
    H H5 0.9198 0.1212 1.2550 0.061 Uiso calc R 1 1 . .
    C C6 0.6614(3) 0.15854(8) 1.1694(3) 0.0410(5) Uani d . 1 1 . .
    H H6 0.7286 0.1852 1.1966 0.049 Uiso calc R 1 1 . .
    C C7 0.8092(6) 0.03827(11) 1.2035(5) 0.0829(11) Uani d . 1 1 . .
    H H7A 0.8506 0.0272 1.0914 0.124 Uiso calc R 1 1 . .
    H H7B 0.7220 0.0170 1.2558 0.124 Uiso calc R 1 1 . .
    H H7C 0.9369 0.0442 1.2866 0.124 Uiso calc R 1 1 . .
    C C8 0.4640(3) 0.17612(6) 0.6035(2) 0.0287(4) Uani d . 1 1 . .
    C C9 0.3447(4) 0.13903(8) 0.5530(3) 0.0415(5) Uani d . 1 1 . .
    H H9 0.2015 0.1413 0.5002 0.050 Uiso calc R 1 1 . .
    C C10 0.4402(4) 0.09860(8) 0.5817(4) 0.0480(6) Uani d . 1 1 . .
    H H10 0.3627 0.0732 0.5504 0.058 Uiso calc R 1 1 . .
    C C11 0.6539(4) 0.09694(7) 0.6584(3) 0.0411(5) Uani d . 1 1 . .
    C C12 0.7739(4) 0.13364(7) 0.7077(3) 0.0400(5) Uani d . 1 1 . .
    H H12 0.9177 0.1313 0.7590 0.048 Uiso calc R 1 1 . .
    C C13 0.6768(3) 0.17402(7) 0.6797(3) 0.0345(4) Uani d . 1 1 . .
    H H13 0.7543 0.1994 0.7118 0.041 Uiso calc R 1 1 . .
    N N2 0.3582(3) 0.21852(6) 0.5788(2) 0.0328(4) Uani d . 1 1 . .
    H H14A 0.4535 0.2395 0.6133 0.049 Uiso calc R 1 1 . .
    H H14B 0.2490 0.2198 0.6459 0.049 Uiso calc R 1 1 . .
    H H14C 0.3074 0.2221 0.4620 0.049 Uiso calc R 1 1 . .
    N N1 0.7608(5) 0.05441(7) 0.6924(4) 0.0669(7) Uani d . 1 1 . .
    O O1 0.4582(3) 0.23868(5) 1.0129(3) 0.0461(4) Uani d . 1 1 . .
    O O2 0.1910(3) 0.21560(5) 1.20530(19) 0.0384(3) Uani d . 1 1 . .
    O O3 0.1435(2) 0.19798(5) 0.8876(2) 0.0379(3) Uani d . 1 1 . .
    O O4 0.9550(4) 0.05402(8) 0.7374(5) 0.1119(12) Uani d . 1 1 . .
    O O5 0.6501(5) 0.02194(7) 0.6748(5) 0.1009(10) Uani d . 1 1 . .
    S S1 0.30084(7) 0.205912(15) 1.04561(6) 0.02737(14) Uani d . 1 1 . .
loop_
    _atom_site_aniso_label
    _atom_site_aniso_U_11
    _atom_site_aniso_U_22
    _atom_site_aniso_U_33
    _atom_site_aniso_U_12
    _atom_site_aniso_U_13
    _atom_site_aniso_U_23
    C1 0.0279(9) 0.0332(9) 0.0263(8) 0.0032(7) 0.0039(7) 0.0001(7)
    C2 0.0390(11) 0.0364(11) 0.0463(12) -0.0012(9) -0.0033(9) -0.0008(9)
    C3 0.0632(16) 0.0345(11) 0.0586(15) 0.0043(11) 0.0014(12) -0.0016(10)
    C4 0.0590(15) 0.0487(14) 0.0465(13) 0.0220(11) 0.0077(11) 0.0053(11)
    C5 0.0343(11) 0.0656(16) 0.0509(14) 0.0147(11) -0.0004(10) 0.0083(12)
    C6 0.0308(10) 0.0471(12) 0.0436(12) -0.0005(9) -0.0018(9) 0.0015(9)
    C7 0.091(3) 0.066(2) 0.091(3) 0.0408(19) 0.009(2) 0.0157(18)
    C8 0.0280(9) 0.0348(9) 0.0230(8) 0.0016(7) 0.0020(7) 0.0026(7)
    C9 0.0308(10) 0.0482(12) 0.0434(12) -0.0059(9) -0.0039(9) -0.0025(10)
    C10 0.0478(13) 0.0388(12) 0.0562(14) -0.0112(10) 0.0016(11) -0.0054(10)
    C11 0.0472(12) 0.0325(10) 0.0434(12) 0.0047(9) 0.0053(10) 0.0030(9)
    C12 0.0336(10) 0.0402(11) 0.0444(12) 0.0040(8) -0.0032(9) 0.0009(9)
    C13 0.0300(9) 0.0341(10) 0.0374(10) -0.0007(8) -0.0041(8) -0.0003(8)
    N2 0.0288(8) 0.0389(9) 0.0303(8) 0.0044(7) 0.0026(6) 0.0028(7)
    N1 0.0780(18) 0.0361(11) 0.0860(19) 0.0084(11) 0.0073(14) 0.0039(11)
    O1 0.0391(8) 0.0369(8) 0.0628(11) -0.0085(6) 0.0081(7) 0.0031(7)
    O2 0.0421(8) 0.0455(8) 0.0283(7) 0.0105(6) 0.0072(6) -0.0024(6)
    O3 0.0338(7) 0.0469(8) 0.0307(7) 0.0050(6) -0.0053(6) 0.0016(6)
    O4 0.0718(17) 0.0540(14) 0.203(4) 0.0273(12) -0.0121(19) 0.0111(17)
    O5 0.107(2) 0.0358(11) 0.156(3) -0.0028(12) 0.0016(19) 0.0068(14)
    S1 0.0253(2) 0.0303(2) 0.0264(2) -0.00042(16) 0.00236(16) -0.00106(16)
_geom_special_details
;
 All esds (except the esd in the dihedral angle between two l.s. planes)
 are estimated using the full covariance matrix.  The cell esds are taken
 into account individually in the estimation of esds in distances, angles
 and torsion angles; correlations between esds in cell parameters are only
 used when they are defined by crystal symmetry.  An approximate (isotropic)
 treatment of cell esds is used for estimating esds involving l.s. planes.
;
loop_
    _geom_bond_atom_site_label_1
    _geom_bond_atom_site_label_2
    _geom_bond_site_symmetry_2
    _geom_bond_distance
    _geom_bond_publ_flag
    C1 C2 . 1.382(3) ?
    C1 C6 . 1.387(3) ?
    C1 S1 . 1.768(2) ?
    C2 C3 . 1.384(3) ?
    C2 H2 . 0.9300 ?
    C3 C4 . 1.383(4) ?
    C3 H3 . 0.9300 ?
    C4 C5 . 1.377(4) ?
    C4 C7 . 1.515(4) ?
    C5 C6 . 1.387(3) ?
    C5 H5 . 0.9300 ?
    C6 H6 . 0.9300 ?
    C7 H7A . 0.9600 ?
    C7 H7B . 0.9600 ?
    C7 H7C . 0.9600 ?
    C8 C13 . 1.374(3) ?
    C8 C9 . 1.385(3) ?
    C8 N2 . 1.459(2) ?
    C9 C10 . 1.380(3) ?
    C9 H9 . 0.9300 ?
    C10 C11 . 1.380(4) ?
    C10 H10 . 0.9300 ?
    C11 C12 . 1.375(3) ?
    C11 N1 . 1.472(3) ?
    C12 C13 . 1.382(3) ?
    C12 H12 . 0.9300 ?
    C13 H13 . 0.9300 ?
    N2 H14A . 0.8900 ?
    N2 H14B . 0.8900 ?
    N2 H14C . 0.8900 ?
    N1 O5 . 1.209(3) ?
    N1 O4 . 1.212(4) ?
    O1 S1 . 1.4436(16) ?
    O2 S1 . 1.4665(16) ?
    O3 S1 . 1.4507(16) ?
loop_
    _geom_angle_atom_site_label_1
    _geom_angle_atom_site_label_2
    _geom_angle_atom_site_label_3
    _geom_angle_site_symmetry_1
    _geom_angle_site_symmetry_3
    _geom_angle
    _geom_angle_publ_flag
    C2 C1 C6 . . 119.73(19) ?
    C2 C1 S1 . . 120.68(16) ?
    C6 C1 S1 . . 119.59(16) ?
    C1 C2 C3 . . 119.8(2) ?
    C1 C2 H2 . . 120.1 ?
    C3 C2 H2 . . 120.1 ?
    C4 C3 C2 . . 121.3(2) ?
    C4 C3 H3 . . 119.3 ?
    C2 C3 H3 . . 119.3 ?
    C5 C4 C3 . . 118.1(2) ?
    C5 C4 C7 . . 120.7(3) ?
    C3 C4 C7 . . 121.2(3) ?
    C4 C5 C6 . . 121.7(2) ?
    C4 C5 H5 . . 119.1 ?
    C6 C5 H5 . . 119.1 ?
    C1 C6 C5 . . 119.3(2) ?
    C1 C6 H6 . . 120.3 ?
    C5 C6 H6 . . 120.3 ?
    C4 C7 H7A . . 109.5 ?
    C4 C7 H7B . . 109.5 ?
    H7A C7 H7B . . 109.5 ?
    C4 C7 H7C . . 109.5 ?
    H7A C7 H7C . . 109.5 ?
    H7B C7 H7C . . 109.5 ?
    C13 C8 C9 . . 121.95(19) ?
    C13 C8 N2 . . 119.34(17) ?
    C9 C8 N2 . . 118.70(18) ?
    C10 C9 C8 . . 119.4(2) ?
    C10 C9 H9 . . 120.3 ?
    C8 C9 H9 . . 120.3 ?
    C9 C10 C11 . . 118.1(2) ?
    C9 C10 H10 . . 121.0 ?
    C11 C10 H10 . . 121.0 ?
    C12 C11 C10 . . 122.9(2) ?
    C12 C11 N1 . . 117.5(2) ?
    C10 C11 N1 . . 119.7(2) ?
    C11 C12 C13 . . 118.8(2) ?
    C11 C12 H12 . . 120.6 ?
    C13 C12 H12 . . 120.6 ?
    C8 C13 C12 . . 118.96(19) ?
    C8 C13 H13 . . 120.5 ?
    C12 C13 H13 . . 120.5 ?
    C8 N2 H14A . . 109.5 ?
    C8 N2 H14B . . 109.5 ?
    H14A N2 H14B . . 109.5 ?
    C8 N2 H14C . . 109.5 ?
    H14A N2 H14C . . 109.5 ?
    H14B N2 H14C . . 109.5 ?
    O5 N1 O4 . . 123.8(3) ?
    O5 N1 C11 . . 118.2(3) ?
    O4 N1 C11 . . 118.0(2) ?
    O1 S1 O3 . . 112.65(11) ?
    O1 S1 O2 . . 112.71(10) ?
    O3 S1 O2 . . 110.50(11) ?
    O1 S1 C1 . . 106.57(10) ?
    O3 S1 C1 . . 107.22(9) ?
    O2 S1 C1 . . 106.79(9) ?
loop_
    _geom_torsion_atom_site_label_1
    _geom_torsion_atom_site_label_2
    _geom_torsion_atom_site_label_3
    _geom_torsion_atom_site_label_4
    _geom_torsion_site_symmetry_1
    _geom_torsion_site_symmetry_2
    _geom_torsion_site_symmetry_3
    _geom_torsion_site_symmetry_4
    _geom_torsion
    _geom_torsion_publ_flag
    C6 C1 C2 C3 . . . . -0.6(3) ?
    S1 C1 C2 C3 . . . . 179.55(19) ?
    C1 C2 C3 C4 . . . . -0.2(4) ?
    C2 C3 C4 C5 . . . . 0.8(4) ?
    C2 C3 C4 C7 . . . . -178.8(3) ?
    C3 C4 C5 C6 . . . . -0.5(4) ?
    C7 C4 C5 C6 . . . . 179.0(3) ?
    C2 C1 C6 C5 . . . . 0.8(3) ?
    S1 C1 C6 C5 . . . . -179.28(18) ?
    C4 C5 C6 C1 . . . . -0.3(4) ?
    C13 C8 C9 C10 . . . . 0.9(3) ?
    N2 C8 C9 C10 . . . . -177.6(2) ?
    C8 C9 C10 C11 . . . . -0.8(4) ?
    C9 C10 C11 C12 . . . . 0.4(4) ?
    C9 C10 C11 N1 . . . . 179.5(2) ?
    C10 C11 C12 C13 . . . . 0.0(4) ?
    N1 C11 C12 C13 . . . . -179.1(2) ?
    C9 C8 C13 C12 . . . . -0.5(3) ?
    N2 C8 C13 C12 . . . . 178.06(18) ?
    C11 C12 C13 C8 . . . . 0.0(3) ?
    C12 C11 N1 O5 . . . . 169.4(3) ?
    C10 C11 N1 O5 . . . . -9.8(4) ?
    C12 C11 N1 O4 . . . . -10.3(4) ?
    C10 C11 N1 O4 . . . . 170.6(3) ?
    C2 C1 S1 O1 . . . . -152.38(18) ?
    C6 C1 S1 O1 . . . . 27.7(2) ?
    C2 C1 S1 O3 . . . . -31.5(2) ?
    C6 C1 S1 O3 . . . . 148.59(17) ?
    C2 C1 S1 O2 . . . . 86.92(19) ?
    C6 C1 S1 O2 . . . . -92.96(19) ?
loop_
    _geom_hbond_atom_site_label_D
    _geom_hbond_atom_site_label_H
    _geom_hbond_atom_site_label_A
    _geom_hbond_site_symmetry_A
    _geom_hbond_distance_DH
    _geom_hbond_distance_HA
    _geom_hbond_distance_DA
    _geom_hbond_angle_DHA
    N2 H14B O3 . 0.89 2.09 2.856(3) 144
    N2 H14A O2 4_665 0.89 2.07 2.961(3) 175
    N2 H14B O1 4_565 0.89 2.33 2.801(3) 113
    N2 H14C O2 1_554 0.89 1.96 2.834(3) 167
    C12 H12 O3 1_655 0.93 2.59 3.193(3) 123
_iucr_refine_instructions_details
;
TITL I in P2(1)/n
CELL  0.71073   6.2160  30.6740   7.4050   90.000   97.048   90.000
ZERR     4.00   0.0050   0.0040   0.0050    0.000    0.005    0.000
LATT   1
SYMM  1/2 - X, 1/2 + Y, 1/2 - Z
SFAC  C    H    N    O    S
UNIT  52   56   8    20   4
MERG   2
FMAP   2
PLAN   20
SIZE    0.20  0.24  0.30
ACTA
BOND   $H
CONF
HTAB N2 O3
HTAB N2 O2_$1
EQIV $1  1/2+x,1/2-y,-1/2+z
HTAB N2 O1_$2
EQIV $2 -1/2+x,1/2-y,-1/2+z
HTAB N2 O2_$3
EQIV $3 x,y,-1+z
HTAB C12 O3_$4
EQIV $4 1+x,y,z
L.S.   4
TEMP    22.00
WGHT    0.047100    0.984000
FVAR       0.16715
C1    1    0.446355    0.156872    1.093234    11.00000    0.02786    0.03323 =
         0.02632    0.00014    0.00392    0.00320
C2    1    0.347770    0.116946    1.055660    11.00000    0.03902    0.03641 =
         0.04627   -0.00077   -0.00332   -0.00120
AFIX  43
H2    2    0.203198    0.115629    1.005596    11.00000   -1.20000
AFIX   0
C3    1    0.464907    0.078931    1.092784    11.00000    0.06316    0.03450 =
         0.05861   -0.00157    0.00144    0.00433
AFIX  43
H3    2    0.397377    0.052185    1.067582    11.00000   -1.20000
AFIX   0
C4    1    0.680235    0.079915    1.166560    11.00000    0.05900    0.04871 =
         0.04653    0.00533    0.00768    0.02197
C5    1    0.775377    0.119967    1.204495    11.00000    0.03432    0.06560 =
         0.05095    0.00827   -0.00035    0.01469
AFIX  43
H5    2    0.919813    0.121180    1.254993    11.00000   -1.20000
AFIX   0
C6    1    0.661438    0.158535    1.169362    11.00000    0.03080    0.04710 =
         0.04362    0.00145   -0.00184   -0.00050
AFIX  43
H6    2    0.728589    0.185234    1.196579    11.00000   -1.20000
AFIX   0
C7    1    0.809221    0.038267    1.203501    11.00000    0.09134    0.06602 =
         0.09077    0.01570    0.00890    0.04076
AFIX 137
H7A   2    0.850552    0.027221    1.091449    11.00000   -1.50000
H7B   2    0.721978    0.016995    1.255832    11.00000   -1.50000
H7C   2    0.936854    0.044199    1.286628    11.00000   -1.50000
AFIX   0
C8    1    0.464045    0.176122    0.603535    11.00000    0.02799    0.03477 =
         0.02303    0.00261    0.00195    0.00158
C9    1    0.344678    0.139025    0.552989    11.00000    0.03078    0.04815 =
         0.04341   -0.00249   -0.00389   -0.00586
AFIX  43
H9    2    0.201478    0.141331    0.500165    11.00000   -1.20000
AFIX   0
C10   1    0.440182    0.098603    0.581728    11.00000    0.04776    0.03879 =
         0.05622   -0.00539    0.00157   -0.01124
AFIX  43
H10   2    0.362743    0.073210    0.550352    11.00000   -1.20000
AFIX   0
C11   1    0.653893    0.096935    0.658362    11.00000    0.04724    0.03250 =
         0.04343    0.00305    0.00534    0.00471
C12   1    0.773915    0.133635    0.707707    11.00000    0.03359    0.04017 =
         0.04439    0.00089   -0.00322    0.00398
AFIX  43
H12   2    0.917716    0.131334    0.758993    11.00000   -1.20000
AFIX   0
C13   1    0.676830    0.174017    0.679656    11.00000    0.02995    0.03409 =
         0.03740   -0.00029   -0.00408   -0.00069
AFIX  43
H13   2    0.754306    0.199363    0.711796    11.00000   -1.20000
AFIX   0
N2    3    0.358198    0.218525    0.578774    11.00000    0.02880    0.03895 =
         0.03028    0.00280    0.00262    0.00440
AFIX 137
H14A  2    0.453542    0.239470    0.613261    11.00000   -1.50000
H14B  2    0.249038    0.219845    0.645923    11.00000   -1.50000
H14C  2    0.307445    0.222125    0.462033    11.00000   -1.50000
AFIX   0
N1    3    0.760783    0.054411    0.692418    11.00000    0.07797    0.03606 =
         0.08601    0.00386    0.00732    0.00839
O1    4    0.458210    0.238684    1.012934    11.00000    0.03908    0.03692 =
         0.06280    0.00308    0.00808   -0.00848
O2    4    0.191025    0.215599    1.205295    11.00000    0.04214    0.04554 =
         0.02827   -0.00240    0.00719    0.01047
O3    4    0.143515    0.197983    0.887554    11.00000    0.03375    0.04686 =
         0.03075    0.00158   -0.00529    0.00496
O4    4    0.955002    0.054025    0.737365    11.00000    0.07179    0.05402 =
         0.20269    0.01106   -0.01205    0.02735
O5    4    0.650067    0.021940    0.674827    11.00000    0.10723    0.03579 =
         0.15606    0.00684    0.00163   -0.00285
S1    5    0.300838    0.205912    1.045607    11.00000    0.02529    0.03027 =
         0.02635   -0.00106    0.00236   -0.00042
HKLF    4
REM  I  in P2(1)/n
REM R1 =  0.0528 for   3232 Fo > 4sig(Fo)  and  0.0561 for all   3509 data
REM    192 parameters refined using      0 restraints
END
WGHT      0.0470      0.9854
REM Highest difference peak  0.276,  deepest hole -0.537,  1-sigma level  0.096
Q1    1   0.6559  0.1952  0.9211  11.00000  0.05    0.28
Q2    1   0.6582  0.1779  1.4090  11.00000  0.05    0.27
Q3    1   0.9305  0.0545  0.6168  11.00000  0.05    0.24
Q4    1   0.7421  0.1839  0.9085  11.00000  0.05    0.24
Q5    1   0.3204  0.0524  0.8028  11.00000  0.05    0.24
;
