# Supplementary material for: 4-Nitro­anilinium p-toluene­sulfonate
Source: Acta Crystallogr Sect E Struct Rep Online. 2012 Sep 29;68(Pt 10):o3059. doi: 10.1107/S1600536812040664 (PMC3470406; doi:10.1107/S1600536812040664)
Supplement: Supplementary file 2 [file e-68-o3059-Isup2.hkl]

#
# h,k,l, Fc-squared, Fo-squared, sigma(Fo-squared) and status flag
#
data_I
_shelx_title ' KRISHNAPRES in P2(1)/n'
_shelx_refln_list_code          4
_shelx_F_calc_maximum      224.19
_exptl_crystal_F_000       648.00
_reflns_d_resolution_high  0.7474
 
loop_
 _symmetry_equiv_pos_as_xyz
 'x, y, z'
 '-x+1/2, y+1/2, -z+1/2'
 '-x, -y, -z'
 'x-1/2, -y-1/2, z-1/2'
 
_cell_length_a     6.2160
_cell_length_b    30.6740
_cell_length_c     7.4050
_cell_angle_alpha  90.000
_cell_angle_beta   97.048
_cell_angle_gamma  90.000
 
_shelx_F_squared_multiplier     1.000
 
loop_
 _refln_index_h
 _refln_index_k
 _refln_index_l
 _refln_F_squared_calc
 _refln_F_squared_meas
 _refln_F_squared_sigma
 _refln_observed_status
   2   0   0     8061.87     7422.39     80.58 o
   4   0   0        1.12        3.82      0.49 o
   6   0   0      659.05      624.35     31.32 o
   8   0   0      196.63      226.56      8.23 o
   1   1   0     5285.87     4900.59     88.95 o
   2   1   0     2016.16     1849.14     16.36 o
   3   1   0      887.15      975.58      7.71 o
   4   1   0      347.41      435.38      3.56 o
   5   1   0       14.84       16.82      0.61 o
   6   1   0      847.28      825.16     10.55 o
   7   1   0       26.60       21.12      2.86 o
   8   1   0       12.28       25.24      2.28 o
   0   2   0     5856.54     5459.55     84.78 o
   1   2   0      366.51      375.93      3.43 o
   2   2   0      676.51      625.45      5.28 o
   3   2   0     1815.93     2104.06     16.20 o
   4   2   0        3.37        9.36      0.46 o
   5   2   0        0.40        3.05      0.38 o
   6   2   0      212.94      199.63      3.14 o
   7   2   0      111.15       93.93      2.85 o
   8   2   0       78.16       76.52      4.65 o
   1   3   0     7088.02     6394.11     52.65 o
   2   3   0       91.67      122.15      1.84 o
   3   3   0      112.89      118.90      1.26 o
   4   3   0      224.06      265.40      2.52 o
   5   3   0      367.61      341.09      3.04 o
   6   3   0        9.06       15.22      0.96 o
   7   3   0        8.73       15.59      1.55 o
   8   3   0        0.30       -0.72      1.79 o
   0   4   0      689.54      700.78      8.93 o
   1   4   0    24093.10    17244.73    924.30 o
   2   4   0        3.25        7.43      0.33 o
   3   4   0       38.69       27.25      0.54 o
   4   4   0        4.60        7.05      0.38 o
   5   4   0        4.42        6.28      0.49 o
   6   4   0        2.55        3.71      0.82 o
   7   4   0      144.94      139.14      3.48 o
   8   4   0        5.09        0.72      2.15 o
   1   5   0        2.83       16.24      0.86 o
   2   5   0      213.73      214.88      2.41 o
   3   5   0       12.66        3.98      0.43 o
   4   5   0       49.02       39.43      0.70 o
   5   5   0      562.35      560.56      4.90 o
   6   5   0        1.79        3.30      0.87 o
   7   5   0      220.21      230.75      4.77 o
   8   5   0        4.87        2.51      2.15 o
   0   6   0      477.36      459.28      5.91 o
   1   6   0     3435.86     3390.79     32.91 o
   2   6   0      809.60      848.89      7.63 o
   3   6   0      822.99      872.03      7.40 o
   4   6   0      120.36      120.96      1.41 o
   5   6   0       19.71       20.85      1.21 o
   6   6   0       26.56       25.83      1.34 o
   7   6   0       46.71       50.46      2.13 o
   8   6   0        8.23        7.52      2.51 o
   1   7   0        0.01        9.11      0.36 o
   2   7   0     1118.26     1202.74     11.79 o
   3   7   0        4.93        1.94      0.26 o
   4   7   0        8.66        7.30      0.40 o
   5   7   0      354.13      352.65      4.35 o
   6   7   0       96.53       97.54      2.19 o
   7   7   0      192.45      207.22      5.91 o
   8   7   0       12.48       10.38      2.51 o
   0   8   0     2953.99     2968.37     46.18 o
   1   8   0    17870.04    15548.39    266.47 o
   2   8   0       32.52       27.00      0.73 o
   3   8   0       84.91       92.96      1.33 o
   4   8   0       15.31       17.80      0.61 o
   5   8   0       82.44       75.14      1.59 o
   6   8   0      106.10       96.64      2.26 o
   7   8   0      106.56      107.03      4.03 o
   8   8   0       45.12       47.96      3.94 o
   1   9   0      910.45      849.81      8.38 o
   2   9   0      915.00     1094.93     10.83 o
   3   9   0       43.86       44.30      1.02 o
   4   9   0        2.29        8.15      0.86 o
   5   9   0        0.07        2.20      0.65 o
   6   9   0       96.12      102.89      2.38 o
   7   9   0        0.32        1.61      1.46 o
   8   9   0       29.45       31.50      3.58 o
   0  10   0      605.80      591.76      7.71 o
   1  10   0     2001.55     1962.24     18.80 o
   2  10   0     2446.91     2559.03     24.67 o
   3  10   0       61.30       43.60      1.33 o
   4  10   0      160.87      156.55      2.30 o
   5  10   0      688.49      664.66      7.45 o
   6  10   0      115.06      106.20      2.97 o
   7  10   0       88.69       85.47      3.61 o
   8  10   0       14.47       16.82      2.86 o
   1  11   0     1318.20     1477.38     14.26 o
   2  11   0        0.70        4.29      1.07 o
   3  11   0       11.80       10.40      0.47 o
   4  11   0     1897.99     1851.68     16.79 o
   5  11   0      262.36      257.05      3.47 o
   6  11   0       58.20       57.61      2.18 o
   7  11   0      100.00      104.90      4.12 o
   0  12   0     5609.53     5670.65     70.30 o
   1  12   0      411.68      461.03      4.83 o
   2  12   0     7219.49     7407.57     65.12 o
   3  12   0        9.67       13.13      0.56 o
   4  12   0        0.46        7.38      1.25 o
   5  12   0       36.24       41.04      1.48 o
   6  12   0       10.18        8.80      1.30 o
   7  12   0        1.71        2.73      1.34 o
   1  13   0     2978.61     3209.22     28.23 o
   2  13   0     2630.68     2686.77     25.74 o
   3  13   0        0.60        0.24      0.39 o
   4  13   0     2204.82     2163.47     19.54 o
   5  13   0       13.40       25.24      1.66 o
   6  13   0       26.61       37.84      1.97 o
   7  13   0       20.44       26.32      1.97 o
   0  14   0      881.55      812.03     16.46 o
   1  14   0      797.68      854.24      8.66 o
   2  14   0     1382.75     1468.05     14.41 o
   3  14   0      164.97      159.59      2.08 o
   4  14   0        0.72        7.43      1.19 o
   5  14   0     1687.63     1617.90     18.69 o
   6  14   0       68.47       56.11      2.22 o
   7  14   0       26.56       34.45      2.09 o
   1  15   0     2415.00     2643.09     23.32 o
   2  15   0      371.00      440.79      5.39 o
   3  15   0      118.00      125.77      3.93 o
   4  15   0        1.67        2.66      0.77 o
   5  15   0       74.33       81.82      3.47 o
   6  15   0        0.21        0.76      1.26 o
   7  15   0       41.25       44.51      2.30 o
   0  16   0      749.11      879.84     14.17 o
   1  16   0     2098.84     2056.98     18.32 o
   2  16   0      176.43      142.74      2.02 o
   3  16   0      381.59      378.15      5.37 o
   4  16   0      148.90      141.16      2.34 o
   5  16   0      154.05      151.68      3.41 o
   6  16   0       51.28       53.18      2.25 o
   7  16   0       49.22       46.74      2.39 o
   1  17   0      104.93      123.15      6.25 o
   2  17   0      158.76      144.89      2.08 o
   3  17   0      334.72      320.01      3.51 o
   4  17   0      141.97      126.37      2.32 o
   5  17   0      227.67      249.71      3.65 o
   6  17   0       27.58       28.19      1.84 o
   7  17   0      120.08      136.56      3.81 o
   0  18   0       17.49       17.30      0.83 o
   1  18   0     1671.47     1618.94     13.50 o
   2  18   0       28.24       30.15      0.93 o
   3  18   0      511.29      535.56      5.43 o
   4  18   0       10.67       11.24      0.99 o
   5  18   0        1.69        0.68      0.71 o
   6  18   0        1.57        1.99      1.21 o
   7  18   0       18.87       26.28      2.01 o
   1  19   0      317.96      332.64      4.94 o
   2  19   0        7.81        7.27      0.66 o
   3  19   0      449.05      416.69      4.45 o
   4  19   0      101.29       93.43      1.94 o
   5  19   0       46.23       49.56      1.48 o
   6  19   0      159.92      160.29      3.97 o
   7  19   0       70.97       82.42      3.10 o
   0  20   0      139.33      138.51      3.29 o
   1  20   0      725.85      719.09      6.33 o
   2  20   0        7.75       10.29      1.21 o
   3  20   0      303.70      297.51      3.48 o
   4  20   0        1.39        1.05      0.75 o
   5  20   0       31.16       27.68      1.22 o
   6  20   0        1.75        8.75      1.42 o
   7  20   0        8.89        9.56      1.76 o
   1  21   0      146.57      147.68      2.21 o
   2  21   0        4.98        4.57      0.53 o
   3  21   0      398.45      371.67      4.11 o
   4  21   0       65.09       60.24      1.58 o
   5  21   0        8.16       12.98      1.07 o
   6  21   0      205.30      223.50      6.79 o
   7  21   0        3.98        3.45      1.51 o
   0  22   0      563.18      551.48      6.66 o
   1  22   0       35.58       35.91      1.23 o
   2  22   0      298.58      316.05      3.57 o
   3  22   0       16.62       25.36      0.92 o
   4  22   0        4.62        2.94      0.72 o
   5  22   0        2.37        1.96      0.80 o
   6  22   0       22.40       26.54      2.05 o
   1  23   0       36.81       40.61      1.03 o
   2  23   0       25.70       23.71      0.85 o
   3  23   0        1.04        0.05      0.67 o
   4  23   0      234.96      217.54      3.30 o
   5  23   0        4.97        6.62      0.93 o
   6  23   0      107.46      113.65      3.48 o
   0  24   0      616.43      625.23      7.51 o
   1  24   0      201.22      173.35      2.32 o
   2  24   0      470.31      441.54      4.73 o
   3  24   0        7.76        8.83      0.75 o
   4  24   0       37.41       38.92      1.44 o
   5  24   0       33.60       39.28      1.45 o
   6  24   0       32.86       35.25      2.30 o
   1  25   0       21.49       20.11      1.29 o
   2  25   0      110.74      106.64      1.78 o
   3  25   0       54.78       52.22      1.46 o
   4  25   0       38.73       44.04      1.48 o
   5  25   0      161.66      157.58      2.88 o
   6  25   0       56.29       56.71      2.64 o
   0  26   0      834.82      774.45     13.03 o
   1  26   0       15.64       21.34      1.06 o
   2  26   0      247.54      229.55      2.91 o
   3  26   0        3.41        3.80      0.74 o
   4  26   0       20.56       24.34      1.23 o
   5  26   0        2.25        9.12      1.03 o
   6  26   0        9.74       11.72      1.80 o
   1  27   0       24.29       23.78      0.98 o
   2  27   0        1.21        3.04      0.62 o
   3  27   0      127.44      109.87      2.16 o
   4  27   0       22.71       22.10      1.14 o
   5  27   0      140.95      135.47      2.65 o
   6  27   0        0.01        1.28      1.42 o
   0  28   0       52.55       81.65      5.73 o
   1  28   0       66.44       66.10      1.79 o
   2  28   0       18.22       21.54      0.92 o
   3  28   0       23.46       23.43      1.24 o
   4  28   0        3.52        2.94      0.85 o
   5  28   0       15.54       21.55      1.33 o
   6  28   0       11.98       14.52      1.88 o
   1  29   0      113.93      118.34      2.46 o
   2  29   0       76.53       65.26      1.45 o
   3  29   0       27.96       26.56      1.20 o
   4  29   0        0.02       -0.72      0.72 o
   5  29   0      108.34      113.14      3.11 o
   0  30   0        0.97        2.15      1.27 o
   1  30   0      436.25      412.04      5.68 o
   2  30   0        3.23        3.15      0.69 o
   3  30   0       25.82       28.95      1.32 o
   4  30   0        1.76        2.70      0.85 o
   5  30   0        9.72       15.71      1.29 o
   1  31   0       91.14       95.73      2.23 o
   2  31   0       28.00       27.11      1.36 o
   3  31   0       71.64       70.70      1.83 o
   4  31   0       65.21       65.87      2.04 o
   5  31   0      154.81      163.38      3.14 o
   0  32   0      220.16      232.34      6.26 o
   1  32   0       31.66       34.93      1.51 o
   2  32   0       36.74       36.22      1.55 o
   3  32   0       14.05       17.53      1.16 o
   4  32   0       11.24       15.86      2.48 o
   5  32   0        2.69        4.94      1.45 o
   1  33   0       17.52       17.89      1.29 o
   2  33   0       35.12       35.27      1.60 o
   3  33   0        4.57        3.66      1.21 o
   4  33   0       44.19       52.14      1.72 o
   0  34   0      170.89      165.14      7.34 o
   1  34   0       24.68       27.88      2.67 o
   2  34   0       47.30       50.73      2.26 o
   3  34   0        1.39        2.25      1.21 o
   4  34   0       70.50       79.31      2.09 o
   1  35   0       28.69       30.23      1.51 o
   2  35   0       58.17       54.50      2.25 o
   3  35   0       39.04       41.50      2.05 o
   4  35   0       70.03       65.81      3.11 o
   0  36   0       56.33       53.89      2.53 o
   1  36   0       52.50       55.08      1.92 o
   2  36   0        0.26        0.16      1.21 o
   3  36   0       12.68       17.66      1.78 o
   1  37   0        6.96       11.73      1.29 o
   2  37   0        4.35        1.98      1.37 o
   3  37   0       18.15       21.37      1.84 o
   0  38   0      124.92      116.56      4.65 o
   1  38   0        4.41        4.45      1.23 o
   2  38   0        0.28       -0.89      1.65 o
   3  38   0       28.11       30.31      2.20 o
   1  39   0       42.60       39.79      1.87 o
   2  39   0       27.95       33.30      2.13 o
   0  40   0       32.85       36.52      3.58 o
   1  40   0        6.10        1.66      1.11 o
  -7   0   1      493.83      510.28     10.34 o
  -5   0   1      176.64      180.71      3.25 o
  -3   0   1      957.43      945.66     12.23 o
  -1   0   1     1336.92     1354.17     16.84 o
   1   0   1     1823.53     1966.48     30.20 o
   3   0   1       40.44       59.06      4.65 o
   5   0   1     1119.29     1105.93     29.35 o
   7   0   1      158.79      156.76      6.08 o
  -8   1   1        5.76        5.43      1.18 o
  -7   1   1       78.22       89.70      2.45 o
  -6   1   1       30.98       28.07      0.89 o
  -5   1   1       26.92       29.42      0.88 o
  -4   1   1      193.55      202.40      2.62 o
  -3   1   1        7.95        3.64      0.42 o
  -2   1   1      444.99      456.15      4.29 o
  -1   1   1     3372.04     3537.05     34.15 o
   0   1   1      170.47      172.93      1.82 o
   1   1   1     3018.75     3107.83     32.49 o
   2   1   1       98.26      109.63      1.30 o
   3   1   1      268.46      267.63      2.96 o
   4   1   1       60.03       64.94      1.44 o
   5   1   1       39.19       49.26      1.57 o
   6   1   1        0.18       -0.18      1.01 o
   7   1   1      136.59      127.99      3.80 o
   8   1   1        8.09        6.98      1.77 o
  -8   2   1       67.18       68.91      2.64 o
  -7   2   1      385.14      376.77      5.89 o
  -6   2   1      153.74      145.97      1.88 o
  -5   2   1      257.84      254.37      2.58 o
  -4   2   1       20.16       20.97      0.73 o
  -3   2   1      865.07      978.44      9.80 o
  -2   2   1      187.28      211.17      2.41 o
  -1   2   1       48.63       57.08      0.93 o
   0   2   1      485.22      497.76      4.92 o
   1   2   1      116.10      149.57      1.66 o
   2   2   1      101.76      100.54      3.00 o
   3   2   1      671.93      662.08      5.68 o
   4   2   1      103.10      106.98      1.69 o
   5   2   1      342.11      369.51      5.94 o
   6   2   1       96.38       92.58      3.04 o
   7   2   1      110.32      116.80      3.66 o
   8   2   1        3.38        3.94      1.52 o
  -8   3   1       25.46       28.00      2.49 o
  -7   3   1       75.06       75.43      2.24 o
  -6   3   1        0.08        2.53      0.56 o
  -5   3   1        6.89       11.27      0.55 o
  -4   3   1        8.93       12.77      0.57 o
  -3   3   1      279.30      247.07      2.92 o
  -2   3   1      220.34      203.81      2.58 o
  -1   3   1      107.84      135.39      1.80 o
   0   3   1     2485.57     2729.11     44.52 o
   1   3   1     2371.74     2301.57     24.90 o
   2   3   1     1224.10     1204.80     14.63 o
   3   3   1        8.75        8.78      0.36 o
   4   3   1       47.80       51.11      0.84 o
   5   3   1      104.57       98.71      2.25 o
   6   3   1       23.74       24.58      4.12 o
   7   3   1       71.61       64.46      2.78 o
   8   3   1       61.42       67.33      3.04 o
  -8   4   1      185.73      192.69      6.26 o
  -7   4   1      109.89      118.40      2.82 o
  -6   4   1      329.37      343.25      4.06 o
  -5   4   1       69.98       71.06      1.21 o
  -4   4   1        0.08        0.66      0.33 o
  -3   4   1      421.35      406.40      4.42 o
  -2   4   1      392.67      403.70      6.41 o
  -1   4   1      140.13      140.04      1.63 o
   0   4   1      399.71      432.64      4.74 o
   1   4   1      866.76     1012.97      9.88 o
   2   4   1      138.97      173.66      1.63 o
   3   4   1       72.30       72.68      0.88 o
   4   4   1      393.11      399.30      3.73 o
   5   4   1      127.43      125.02      2.38 o
   6   4   1      592.23      543.23     10.25 o
   7   4   1       20.39       21.77      2.02 o
   8   4   1       33.21       42.23      3.58 o
  -8   5   1       49.07       49.08      3.01 o
  -7   5   1       17.86       22.00      1.45 o
  -6   5   1        0.21        3.55      0.79 o
  -5   5   1       79.58       76.57      1.28 o
  -4   5   1      110.09      114.05      1.46 o
  -3   5   1      836.63      869.86      9.77 o
  -2   5   1     1585.85     1550.79     15.11 o
  -1   5   1      509.56      586.26      6.60 o
   0   5   1     2167.89     2373.06     22.58 o
   1   5   1      166.63      208.02      2.01 o
   2   5   1      173.38      177.74      2.13 o
   3   5   1      456.53      449.67      3.98 o
   4   5   1        1.14        2.66      0.46 o
   5   5   1       13.57       17.29      0.96 o
   6   5   1       30.55       38.84      2.02 o
   7   5   1       39.97       45.81      2.39 o
   8   5   1      112.29      119.18      6.08 o
  -8   6   1      162.22      176.75      5.50 o
  -7   6   1        4.12        3.71      1.09 o
  -6   6   1      561.29      552.69      5.44 o
  -5   6   1       33.43       30.29      0.82 o
  -4   6   1       76.34       66.36      1.09 o
  -3   6   1       32.31       37.56      0.86 o
  -2   6   1      381.11      479.90      4.57 o
  -1   6   1      767.65      840.96      8.30 o
   0   6   1      625.73      660.02      6.46 o
   1   6   1      798.10      928.64      8.32 o
   2   6   1      515.28      509.32      4.80 o
   3   6   1      130.70      155.36      1.78 o
   4   6   1      415.93      431.92      4.00 o
   5   6   1       17.15       19.13      1.07 o
   6   6   1      347.62      343.42      8.95 o
   7   6   1       20.73       20.79      1.89 o
   8   6   1        8.38       11.10      2.86 o
  -8   7   1       57.33       62.26      3.35 o
  -7   7   1        5.92        5.79      1.34 o
  -6   7   1      154.88      156.23      2.18 o
  -5   7   1       56.80       56.31      1.54 o
  -4   7   1      150.34      144.05      1.72 o
  -3   7   1       57.39       63.64      1.05 o
  -2   7   1      179.45      154.24      1.76 o
  -1   7   1     1089.25     1051.31     10.28 o
   0   7   1     3948.38     4282.02     34.70 o
   1   7   1      154.33      185.33      1.75 o
   2   7   1     1476.25     1481.64     12.25 o
   3   7   1      144.60      145.38      1.69 o
   4   7   1       31.74       41.49      1.03 o
   5   7   1        0.27        0.42      0.63 o
   6   7   1       39.78       39.34      3.58 o
   7   7   1        0.09       -0.36      1.79 o
  -8   8   1       37.05       40.70      2.91 o
  -7   8   1       88.31       86.33      2.93 o
  -6   8   1      185.45      191.20      2.65 o
  -5   8   1        2.39        3.33      0.47 o
  -4   8   1        0.33        0.82      0.33 o
  -3   8   1       32.38       34.76      0.78 o
  -2   8   1      746.21      776.12      7.12 o
  -1   8   1      500.29      562.32      5.23 o
   0   8   1     1147.28     1296.81     12.63 o
   1   8   1        5.10       19.62      0.44 o
   2   8   1      311.37      309.98      2.84 o
   3   8   1      600.12      586.30      5.62 o
   4   8   1      891.73      864.44      9.12 o
   5   8   1      410.64      413.13      5.70 o
   6   8   1      162.65      156.96      3.37 o
   7   8   1       33.17       35.79      3.22 o
  -8   9   1       34.24       33.54      2.84 o
  -7   9   1       22.24       23.74      1.80 o
  -6   9   1       17.03       15.22      0.99 o
  -5   9   1      159.16      158.08      2.26 o
  -4   9   1      206.13      198.68      2.21 o
  -3   9   1     1594.00     1578.04     13.13 o
  -2   9   1      835.23      841.25      7.70 o
  -1   9   1     2617.34     2551.32     22.47 o
   0   9   1      781.37      918.15      8.25 o
   1   9   1      900.02      897.09      7.51 o
   2   9   1      207.20      225.89      2.18 o
   3   9   1       27.47       28.07      0.72 o
   4   9   1      321.08      334.04      4.03 o
   5   9   1      467.47      454.23      6.19 o
   6   9   1       47.03       50.35      2.59 o
   7   9   1       14.49       13.96      2.51 o
  -8  10   1       18.23       22.62      2.49 o
  -7  10   1      161.99      160.50      3.90 o
  -6  10   1      146.73      137.64      2.48 o
  -5  10   1     1438.28     1399.27     12.01 o
  -4  10   1       63.80       76.27      1.14 o
  -3  10   1      141.54      147.39      1.65 o
  -2  10   1        0.56        6.47      0.59 o
  -1  10   1     1414.89     1582.30     14.08 o
   0  10   1      207.68      222.36      2.26 o
   1  10   1     1205.69     1390.04     12.47 o
   2  10   1      426.35      441.59      4.24 o
   3  10   1      896.31      857.87      7.38 o
   4  10   1      217.81      228.65      3.04 o
   5  10   1        1.26        6.60      1.49 o
   6  10   1       46.10       55.71      2.18 o
   7  10   1        3.90        2.51      2.15 o
  -8  11   1       16.13       21.49      2.65 o
  -7  11   1       55.73       57.87      2.43 o
  -6  11   1       13.39       17.51      1.18 o
  -5  11   1      623.58      641.56      6.42 o
  -4  11   1        0.04        0.86      0.36 o
  -3  11   1      321.63      309.69      4.48 o
  -2  11   1     2260.80     2457.53     20.25 o
  -1  11   1      281.11      281.56      3.15 o
   0  11   1       46.96       64.60      1.01 o
   1  11   1     8114.66     8252.79     67.47 o
   2  11   1       17.70       12.52      0.43 o
   3  11   1      868.00      861.40      7.43 o
   4  11   1      384.66      402.53      4.76 o
   5  11   1      312.09      291.75      4.44 o
   6  11   1        0.03       -0.12      0.99 o
   7  11   1       40.53       31.50      3.22 o
  -7  12   1      182.71      186.18      4.44 o
  -6  12   1      227.50      221.80      4.13 o
  -5  12   1      134.12      144.26      2.75 o
  -4  12   1      222.03      219.22      2.40 o
  -3  12   1        5.90        6.29      1.02 o
  -2  12   1       69.81       73.84      2.53 o
  -1  12   1     1318.37     1446.96     13.05 o
   0  12   1      342.50      464.86      4.43 o
   1  12   1       26.90       16.62      1.43 o
   2  12   1      476.95      604.28      5.28 o
   3  12   1      571.41      571.57      5.11 o
   4  12   1     2261.69     2180.05     19.73 o
   5  12   1      500.02      479.43      6.53 o
   6  12   1        0.88        1.70      1.02 o
   7  12   1       54.57       57.98      4.29 o
  -7  13   1        4.89        8.44      1.98 o
  -6  13   1       57.66       52.40      1.92 o
  -5  13   1      269.42      285.88      6.48 o
  -4  13   1      251.52      240.07      2.78 o
  -3  13   1      526.43      566.49      5.48 o
  -2  13   1     5591.73     5827.36     61.70 o
  -1  13   1     2814.32     2775.24     26.58 o
   0  13   1       79.69       62.19      0.93 o
   1  13   1      209.76      246.56      2.43 o
   2  13   1       75.11       76.60      1.03 o
   3  13   1      274.80      292.21      2.88 o
   4  13   1     1805.03     1737.97     15.97 o
   5  13   1       21.40       36.44      3.44 o
   6  13   1       26.67       26.63      1.73 o
   7  13   1       67.14       68.36      4.29 o
  -7  14   1      172.50      181.36      4.44 o
  -6  14   1       78.90       81.66      2.19 o
  -5  14   1        0.98        4.79      1.02 o
  -4  14   1      918.85      871.71     10.24 o
  -3  14   1      122.18      173.10      2.27 o
  -2  14   1       41.01       46.40      1.30 o
  -1  14   1        0.80        8.11      0.33 o
   0  14   1      436.00      469.66      4.55 o
   1  14   1      572.77      614.93      5.38 o
   2  14   1       16.57       14.92      0.54 o
   3  14   1      171.09      173.15      1.99 o
   4  14   1      153.70      162.04      2.25 o
   5  14   1     1137.49     1159.62     16.28 o
   6  14   1       13.52       12.54      2.20 o
   7  14   1      137.88      137.80      6.44 o
  -7  15   1        0.24        3.08      1.30 o
  -6  15   1       33.24       42.57      1.66 o
  -5  15   1      394.98      369.40      6.28 o
  -4  15   1       82.12       78.67      1.74 o
  -3  15   1        2.85        2.21      0.52 o
  -2  15   1      179.55      146.30      2.35 o
  -1  15   1      157.79      162.62      2.20 o
   0  15   1     1224.21     1303.35     11.75 o
   1  15   1        0.22        9.10      0.65 o
   2  15   1      674.03      770.48      6.71 o
   3  15   1      131.13      149.66      1.74 o
   4  15   1        3.35        8.45      0.80 o
   5  15   1       44.56       57.48      2.18 o
   6  15   1       26.21       20.76      1.71 o
   7  15   1       47.29       49.03      3.94 o
  -7  16   1       32.36       36.07      2.13 o
  -6  16   1      336.35      331.00      5.19 o
  -5  16   1       53.89       53.46      1.98 o
  -4  16   1        5.28        6.69      0.82 o
  -3  16   1        6.51       11.07      0.73 o
  -2  16   1        6.75        1.91      0.45 o
  -1  16   1      111.61      112.23      1.96 o
   0  16   1      280.20      315.76      3.23 o
   1  16   1       36.94       38.54      0.76 o
   2  16   1       90.82      120.92      1.48 o
   3  16   1       51.06       49.54      1.09 o
   4  16   1      167.80      160.28      2.50 o
   5  16   1        7.33        6.81      0.96 o
   6  16   1      153.21      158.90      3.97 o
   7  16   1        8.10        7.16      2.51 o
  -7  17   1        1.04       -0.09      1.21 o
  -6  17   1        0.11        3.90      0.96 o
  -5  17   1       40.83       38.79      1.88 o
  -4  17   1        3.53        5.98      1.03 o
  -3  17   1       33.72       32.55      1.11 o
  -2  17   1      862.27      790.46      8.18 o
  -1  17   1      312.58      320.75      3.80 o
   0  17   1      558.50      554.34      5.33 o
   1  17   1        1.84        8.40      0.40 o
   2  17   1      215.24      196.99      2.13 o
   3  17   1      539.21      526.34      5.94 o
   4  17   1      350.13      349.75      6.43 o
   5  17   1       45.60       41.40      1.55 o
   6  17   1       38.20       37.15      2.13 o
   7  17   1        1.63       -0.72      2.15 o
  -7  18   1        5.87        7.91      1.55 o
  -6  18   1      256.12      251.73      4.34 o
  -5  18   1       27.17       28.04      1.65 o
  -4  18   1      139.12      122.54      2.35 o
  -3  18   1        4.52        4.52      0.62 o
  -2  18   1      101.54      109.73      2.13 o
  -1  18   1      268.45      286.65      3.48 o
   0  18   1      384.54      382.80      3.94 o
   1  18   1       98.49      102.52      1.48 o
   2  18   1       98.50       95.61      1.53 o
   3  18   1       46.43       52.03      2.02 o
   4  18   1      376.66      370.78      4.67 o
   5  18   1       77.06       66.70      1.92 o
   6  18   1       42.56       44.99      2.18 o
   7  18   1      104.14       90.19      5.01 o
  -7  19   1        4.37        2.32      1.37 o
  -6  19   1        7.95       13.08      1.50 o
  -5  19   1       49.54       48.71      1.66 o
  -4  19   1        2.71        4.01      0.73 o
  -3  19   1      149.30      151.32      2.68 o
  -2  19   1      248.87      240.54      3.15 o
  -1  19   1      423.64      423.81      4.32 o
   0  19   1      254.53      256.85      3.56 o
   1  19   1       18.24       17.12      0.69 o
   2  19   1     1226.22     1203.74     11.08 o
   3  19   1      136.35      126.74      2.13 o
   4  19   1        6.67        6.26      0.76 o
   5  19   1       20.86       22.99      1.34 o
   6  19   1       51.03       46.07      2.25 o
   7  19   1       22.81       26.84      3.58 o
  -7  20   1       69.63       73.18      2.97 o
  -6  20   1       54.90       60.85      2.01 o
  -5  20   1       14.40       19.32      1.27 o
  -4  20   1      258.98      253.06      3.47 o
  -3  20   1       43.27       38.91      1.15 o
  -2  20   1        1.30        4.86      0.78 o
  -1  20   1        9.47       11.63      1.27 o
   0  20   1      180.32      177.19      2.45 o
   1  20   1       82.36       81.54      1.33 o
   2  20   1      420.11      386.84      4.10 o
   3  20   1      166.17      173.45      2.63 o
   4  20   1      147.21      143.73      2.45 o
   5  20   1      412.96      411.35      6.10 o
   6  20   1       29.91       31.55      2.01 o
   7  20   1       49.45       52.69      2.90 o
  -7  21   1       57.77       55.56      2.72 o
  -6  21   1       12.06       18.39      1.28 o
  -5  21   1       24.28       34.68      1.71 o
  -4  21   1       10.43        7.48      0.76 o
  -3  21   1      183.89      187.80      2.78 o
  -2  21   1      266.06      262.39      3.45 o
  -1  21   1     2724.44     2534.15     24.56 o
   0  21   1      268.04      261.54      3.43 o
   1  21   1      265.94      250.31      4.30 o
   2  21   1      231.05      226.34      2.71 o
   3  21   1       26.85       19.88      0.93 o
   4  21   1       57.14       47.46      1.44 o
   5  21   1       86.36       83.30      2.28 o
   6  21   1       84.60       81.95      3.01 o
  -7  22   1       79.20       89.56      3.27 o
  -6  22   1        3.04        5.11      0.97 o
  -5  22   1      173.64      165.50      2.92 o
  -4  22   1        4.10        3.43      0.87 o
  -3  22   1      554.66      476.19      5.60 o
  -2  22   1      107.72      101.00      1.88 o
  -1  22   1      494.51      482.54      5.65 o
   0  22   1     1171.83     1133.80     11.67 o
   1  22   1      389.27      354.58      3.82 o
   2  22   1       98.35       99.05      1.59 o
   3  22   1      153.45      155.43      2.45 o
   4  22   1       78.82       75.78      1.77 o
   5  22   1      185.22      199.45      3.61 o
   6  22   1        2.54        2.60      1.34 o
  -6  23   1        1.00        1.24      0.92 o
  -5  23   1        5.87        7.84      0.94 o
  -4  23   1        7.72        2.95      0.87 o
  -3  23   1       76.58       82.01      1.72 o
  -2  23   1       56.10       52.76      1.39 o
  -1  23   1     1099.53     1048.75     10.84 o
   0  23   1      804.88      854.53      9.39 o
   1  23   1      233.90      239.20      2.87 o
   2  23   1      347.68      311.80      3.52 o
   3  23   1      106.31       69.63      1.62 o
   4  23   1        7.25        8.97      1.26 o
   5  23   1        0.37        4.78      1.37 o
   6  23   1       34.08       37.00      3.04 o
  -6  24   1      148.30      170.72      3.19 o
  -5  24   1       74.63       78.30      1.98 o
  -4  24   1      101.32       85.97      2.21 o
  -3  24   1      278.46      240.39      3.39 o
  -2  24   1      166.36      148.64      2.42 o
  -1  24   1      331.87      311.08      5.00 o
   0  24   1     1501.27     1490.80     24.69 o
   1  24   1      120.97      124.31      1.83 o
   2  24   1      387.50      314.20      3.61 o
   3  24   1      245.22      256.33      3.57 o
   4  24   1        0.01       -0.09      0.64 o
   5  24   1      157.14      145.54      3.81 o
   6  24   1       83.85       98.13      7.16 o
  -6  25   1        0.12        4.69      1.07 o
  -5  25   1        0.35        0.50      0.80 o
  -4  25   1       23.10       16.73      1.50 o
  -3  25   1      121.81      124.06      2.21 o
  -2  25   1      133.95      119.95      2.16 o
  -1  25   1      161.98      190.93      7.86 o
   0  25   1     3988.17     4021.96     47.37 o
   1  25   1      388.97      376.85      4.11 o
   2  25   1       12.76       17.94      1.25 o
   3  25   1      325.52      279.96      4.90 o
   4  25   1        1.04        0.75      0.70 o
   5  25   1        7.22        8.75      1.42 o
   6  25   1      263.13      291.25      7.21 o
  -6  26   1      209.06      223.29      3.84 o
  -5  26   1      107.15       94.14      2.26 o
  -4  26   1       47.93       54.88      1.64 o
  -3  26   1       62.19       46.51      1.44 o
  -2  26   1      242.40      217.85      3.19 o
  -1  26   1     2447.06     2269.51     22.39 o
   1  26   1      169.01      166.01      2.45 o
   2  26   1      257.07      214.51      3.47 o
   3  26   1      285.82      265.54      4.94 o
   4  26   1        8.63       13.77      1.07 o
   5  26   1        3.85        5.07      1.42 o
   6  26   1       28.03       32.21      2.65 o
  -6  27   1       23.98       33.43      1.66 o
  -5  27   1       25.80       25.46      1.39 o
  -4  27   1      130.80      122.73      2.58 o
  -3  27   1       28.05       25.38      1.18 o
  -2  27   1      260.42      257.89      3.61 o
  -1  27   1      317.50      332.64      8.40 o
   0  27   1      152.62      159.48      3.00 o
   1  27   1      355.13      348.79      4.87 o
   2  27   1        0.02        2.23      0.58 o
   3  27   1      620.16      511.64      6.17 o
   4  27   1       54.02       44.39      1.48 o
   5  27   1        3.82        3.96      1.37 o
   6  27   1        1.63        3.22      1.63 o
  -6  28   1       19.04       18.93      1.45 o
  -5  28   1       13.71       12.61      1.18 o
  -4  28   1      256.67      230.81      3.63 o
  -3  28   1        5.78        5.41      0.78 o
  -2  28   1      145.68      127.45      2.32 o
  -1  28   1       46.88       55.72      1.52 o
   0  28   1      572.91      551.98      7.07 o
   1  28   1       85.59       85.95      2.01 o
   2  28   1       28.92       36.71      1.23 o
   3  28   1       27.60       27.85      1.23 o
   4  28   1      213.35      196.38      3.24 o
   5  28   1       74.55       83.28      2.93 o
  -5  29   1        2.86        5.73      1.07 o
  -4  29   1      161.43      142.45      2.73 o
  -3  29   1       14.52       21.34      1.16 o
  -2  29   1      220.18      214.06      3.26 o
  -1  29   1      142.11      126.06      2.79 o
   0  29   1       47.77       58.91      1.95 o
   1  29   1       47.69       46.69      1.56 o
   2  29   1       64.39       63.08      1.62 o
   3  29   1        8.85       10.37      0.94 o
   4  29   1        5.32        3.95      0.86 o
   5  29   1       56.34       61.34      3.16 o
  -5  30   1       38.99       41.90      1.67 o
  -4  30   1       95.95       79.27      2.00 o
  -3  30   1       14.24       11.97      0.88 o
  -2  30   1       14.62       20.12      1.38 o
  -1  30   1        2.86        5.32      1.16 o
   0  30   1       95.12       98.16      2.23 o
   1  30   1       15.29       21.34      1.29 o
   2  30   1      100.60       99.42      2.97 o
   3  30   1       48.41       41.86      1.47 o
   4  30   1       82.64       73.62      1.93 o
   5  30   1       18.45       22.32      2.39 o
  -5  31   1        1.26        4.26      1.07 o
  -4  31   1       27.30       30.54      1.47 o
  -3  31   1      156.49      145.84      2.71 o
  -2  31   1       30.37       32.76      1.44 o
  -1  31   1       55.17       56.89      1.96 o
   0  31   1      219.28      214.77      3.58 o
   1  31   1       58.09       54.74      1.81 o
   2  31   1       30.37       34.13      1.83 o
   3  31   1        0.65        2.61      0.84 o
   4  31   1        0.34        0.32      0.87 o
   5  31   1        6.72        4.50      1.72 o
  -5  32   1       57.82       59.24      1.95 o
  -4  32   1       26.48       33.78      1.47 o
  -3  32   1       15.16       17.40      1.16 o
  -2  32   1       41.51       41.89      1.63 o
  -1  32   1        3.83       11.35      1.11 o
   0  32   1        1.01        6.43      0.93 o
   1  32   1      102.44      105.51      2.41 o
   2  32   1      277.05      249.72      4.74 o
   3  32   1       73.64       69.93      2.40 o
   4  32   1       16.10       18.75      1.41 o
  -4  33   1        2.49        4.62      0.97 o
  -3  33   1       53.31       57.76      2.05 o
  -2  33   1       15.14       17.34      1.29 o
  -1  33   1      378.57      358.46      5.32 o
   0  33   1       38.40       38.58      1.65 o
   1  33   1      198.86      204.88      3.93 o
   2  33   1       16.60       22.60      1.87 o
   3  33   1        0.15        3.29      1.21 o
   4  33   1        0.02       -0.50      0.97 o
  -4  34   1        0.03        0.04      0.91 o
  -3  34   1      171.32      162.41      3.85 o
  -2  34   1        5.95        7.61      1.15 o
  -1  34   1        1.07        9.82      2.15 o
   0  34   1      122.07      121.49      2.68 o
   1  34   1      107.71      117.08      3.56 o
   2  34   1       65.14       60.43      2.34 o
   3  34   1      104.84      105.84      4.16 o
   4  34   1        0.03       -0.47      1.16 o
  -4  35   1        6.76       10.47      1.37 o
  -3  35   1       34.03       36.94      2.05 o
  -2  35   1       71.70       69.50      2.09 o
  -1  35   1       73.72       71.32      2.10 o
   0  35   1        5.06       11.04      1.55 o
   1  35   1      247.72      237.91      4.39 o
   2  35   1        1.06        3.13      1.16 o
   3  35   1        6.26       12.24      1.53 o
   4  35   1       50.37       48.38      2.32 o
  -3  36   1       57.72       55.44      2.52 o
  -2  36   1        0.03       11.98      2.32 o
  -1  36   1        5.26        9.13      1.20 o
   0  36   1        0.94        1.12      0.97 o
   1  36   1       25.05       36.20      1.69 o
   2  36   1       82.55       87.16      2.81 o
   3  36   1       53.65       50.00      2.27 o
  -3  37   1        4.12        3.12      1.42 o
  -2  37   1      400.45      403.11      6.07 o
  -1  37   1       56.30       56.87      2.01 o
   0  37   1       12.91       15.64      1.38 o
   1  37   1       54.20       57.82      2.27 o
   2  37   1        4.01        7.05      1.37 o
   3  37   1        4.95        4.79      1.42 o
  -3  38   1        1.12       -0.48      1.26 o
  -2  38   1       44.64       62.39      2.22 o
  -1  38   1       15.15       20.21      1.51 o
   0  38   1       10.37       12.80      1.29 o
   1  38   1      192.15      198.82      4.47 o
   2  38   1       60.22       61.60      2.48 o
  -2  39   1       57.06       57.91      2.54 o
  -1  39   1       35.22       36.73      1.78 o
   0  39   1       61.75       69.89      2.23 o
   1  39   1       52.49       64.73      2.54 o
   2  39   1       12.72       14.17      1.81 o
  -1  40   1       57.86       56.76      2.10 o
   0  40   1       17.55       27.59      1.79 o
   1  40   1        4.12        4.20      1.37 o
  -8   0   2       48.21       47.14      2.84 o
  -6   0   2       58.86       82.54      2.84 o
  -4   0   2      490.93      622.28      8.65 o
  -2   0   2        1.99       18.82      3.22 o
   0   0   2      165.51      314.88     15.57 o
   2   0   2     6799.88     6946.23    105.79 o
   4   0   2       12.42       24.35      1.37 o
   6   0   2      380.20      312.45      9.66 o
  -8   1   2       25.73       35.47      1.79 o
  -7   1   2       98.84       93.04      1.92 o
  -6   1   2      747.55      696.12      8.76 o
  -5   1   2        5.61        6.16      0.72 o
  -4   1   2      287.34      274.30      3.39 o
  -3   1   2      590.38      610.88      5.85 o
  -2   1   2     2118.52     2332.28     22.60 o
  -1   1   2     8596.59     8651.10     75.62 o
   0   1   2    27799.00    20024.93    237.91 o
   1   1   2        0.36        0.77      0.19 o
   2   1   2     8299.09     8055.61     86.81 o
   3   1   2      484.00      609.64      7.03 o
   4   1   2     1087.59     1058.34     11.90 o
   5   1   2      377.23      304.52      6.33 o
   6   1   2       23.96       32.99      2.02 o
   7   1   2        4.60        6.15      1.37 o
  -8   2   2       40.06       40.20      3.22 o
  -7   2   2      191.20      183.70      2.84 o
  -6   2   2        3.00        7.59      0.98 o
  -5   2   2       62.67       64.28      1.40 o
  -4   2   2      265.96      267.09      3.31 o
  -3   2   2     1240.26     1300.44     12.96 o
  -2   2   2     1744.02     1735.74     16.90 o
  -1   2   2    50260.12    31922.53    989.21 o
   0   2   2     9837.38     9010.12    253.13 o
   1   2   2      823.17      746.94      7.40 o
   2   2   2     1100.02     1303.95     14.29 o
   3   2   2      611.87      729.97      7.30 o
   4   2   2        3.05        9.07      0.83 o
   5   2   2       41.89       31.49      2.33 o
   6   2   2       16.25       22.76      1.77 o
   7   2   2        9.06       17.19      1.77 o
  -8   3   2       66.00       68.34      4.12 o
  -7   3   2      254.70      256.76      3.50 o
  -6   3   2      429.93      402.45      4.59 o
  -5   3   2       27.24       19.76      0.97 o
  -4   3   2       59.20       58.77      1.28 o
  -3   3   2     1166.27     1221.17     13.79 o
  -2   3   2      704.69      684.87      9.27 o
  -1   3   2       18.94       49.27      4.44 o
   0   3   2     5254.60     5966.95    121.06 o
   1   3   2     2680.01     2590.80     22.77 o
   2   3   2      546.33      533.80      6.29 o
   3   3   2      247.68      176.53      2.12 o
   4   3   2      304.99      269.12      4.25 o
   5   3   2      681.77      609.88     11.14 o
   6   3   2      361.52      323.13      6.96 o
   7   3   2        1.87        1.97      1.27 o
  -8   4   2        4.44        7.09      2.15 o
  -7   4   2       47.30       48.26      1.43 o
  -6   4   2       11.01       10.60      0.83 o
  -5   4   2       22.46       18.61      0.97 o
  -4   4   2      761.17      778.90      8.20 o
  -3   4   2      971.92      862.71      9.94 o
  -2   4   2       43.98       33.67      1.51 o
  -1   4   2     1271.74     1272.46     12.42 o
   0   4   2      271.89      263.47      2.84 o
   1   4   2      446.62      558.17      5.07 o
   2   4   2       55.08       75.33      1.52 o
   3   4   2      183.01      189.31      2.47 o
   4   4   2        0.13        0.72      0.62 o
   5   4   2      267.38      244.32      5.44 o
   6   4   2       45.49       47.43      2.28 o
   7   4   2       44.13       43.73      2.39 o
  -8   5   2        6.67        4.55      1.72 o
  -7   5   2      171.24      170.71      2.89 o
  -6   5   2       39.37       35.90      1.02 o
  -5   5   2      226.77      202.19      2.84 o
  -4   5   2        3.50        0.62      0.69 o
  -3   5   2       12.78       15.47      0.75 o
  -2   5   2       68.09       71.51      1.32 o
  -1   5   2      244.00      215.99      3.22 o
   0   5   2       99.79       88.98      1.20 o
   1   5   2      497.62      503.95      4.63 o
   2   5   2       84.15       62.56      0.93 o
   3   5   2     1844.10     1950.04     25.93 o
   4   5   2        9.69       15.13      0.95 o
   5   5   2      599.72      589.50     10.75 o
   6   5   2       70.04       65.20      2.65 o
   7   5   2       14.11       14.68      1.77 o
  -8   6   2        0.11        1.34      1.61 o
  -7   6   2       16.11       18.24      1.30 o
  -6   6   2       20.57       18.89      0.86 o
  -5   6   2      142.75      151.24      2.18 o
  -4   6   2        5.50        7.06      0.88 o
  -3   6   2      327.49      325.22      3.75 o
  -2   6   2      109.35      128.46      1.70 o
  -1   6   2     1237.53     1049.12     17.94 o
   0   6   2      417.29      410.45      4.24 o
   1   6   2       31.27       22.99      0.72 o
   2   6   2      141.48      154.04      1.82 o
   3   6   2      368.81      373.12      4.01 o
   4   6   2        8.61       11.50      1.19 o
   5   6   2       34.57       41.75      1.65 o
   6   6   2        3.74        3.14      1.12 o
   7   6   2       88.13       86.61      3.16 o
  -8   7   2       92.49      101.30      4.12 o
  -7   7   2      110.07      111.11      2.27 o
  -6   7   2       36.44       33.92      1.02 o
  -5   7   2      335.11      313.42      3.96 o
  -4   7   2       60.75       57.16      1.76 o
  -3   7   2       27.98       14.56      0.69 o
  -2   7   2      169.36      159.20      2.03 o
  -1   7   2      170.94      181.92      2.13 o
   0   7   2       75.60       97.57      5.12 o
   1   7   2     3868.21     3792.37     30.60 o
   2   7   2       13.29       34.28      0.72 o
   3   7   2      776.20      853.48      8.62 o
   4   7   2      736.83      725.17     10.11 o
   5   7   2      432.71      437.56      7.98 o
   6   7   2        7.00        8.54      1.37 o
   7   7   2        9.04        4.29      1.79 o
  -8   8   2        3.68        7.28      1.97 o
  -7   8   2        4.90        4.52      0.85 o
  -6   8   2       67.53       73.69      1.66 o
  -5   8   2       39.31       49.70      3.07 o
  -4   8   2       11.35       16.22      0.70 o
  -3   8   2      203.26      175.63      2.31 o
  -2   8   2     1112.22     1113.23     11.08 o
  -1   8   2      119.36       84.97      2.31 o
   0   8   2      512.63      553.24      7.58 o
   1   8   2      364.76      399.05      3.54 o
   2   8   2      202.32      201.01      2.39 o
   3   8   2      214.32      216.40      2.60 o
   4   8   2      147.12      161.31      3.09 o
   5   8   2        8.13        7.64      0.95 o
   6   8   2        1.77        3.30      1.12 o
   7   8   2        4.59        6.80      2.15 o
  -8   9   2      178.50      197.19     10.02 o
  -7   9   2       59.09       56.73      1.88 o
  -6   9   2      346.41      325.72      4.21 o
  -5   9   2     1013.71      919.91      8.27 o
  -4   9   2      184.75      183.05      2.34 o
  -3   9   2      534.98      546.71      5.39 o
  -2   9   2      401.83      403.98      4.43 o
  -1   9   2      727.56      684.18      6.34 o
   0   9   2        0.13        8.47      0.88 o
   1   9   2     3288.70     3343.94     29.21 o
   2   9   2       90.94       90.29      1.28 o
   3   9   2     2062.64     2010.45     19.59 o
   4   9   2     1318.60     1269.42     16.85 o
   5   9   2        5.07        3.69      1.12 o
   6   9   2      169.51      165.23      4.42 o
   7   9   2        0.01       -1.43      1.43 o
  -8  10   2       11.50       15.34      2.32 o
  -7  10   2        5.09        5.91      0.89 o
  -6  10   2        5.32        7.53      1.00 o
  -5  10   2       85.03       92.42      1.86 o
  -4  10   2      285.86      313.43      3.50 o
  -3  10   2      123.66      134.56      1.80 o
  -2  10   2     1478.67     1436.89     12.94 o
  -1  10   2       98.78       95.11      1.36 o
   0  10   2     1752.56     1812.64     17.36 o
   1  10   2     2317.11     2481.05     21.79 o
   2  10   2       77.26       95.91      1.37 o
   3  10   2       13.64       27.08      1.30 o
   4  10   2       33.77       43.32      1.63 o
   5  10   2       89.80       75.92      2.54 o
   6  10   2       12.11       11.10      1.37 o
   7  10   2       42.79       49.03      3.94 o
  -7  11   2        8.06        8.78      1.04 o
  -6  11   2       37.53       47.37      1.86 o
  -5  11   2     1306.84     1270.63     12.99 o
  -4  11   2      585.00      567.73      5.72 o
  -3  11   2      937.42      931.21      8.72 o
  -2  11   2      218.23      261.48      3.04 o
  -1  11   2      238.12      234.59      2.73 o
   0  11   2       15.30        6.74      0.71 o
   1  11   2     4204.06     4364.72     38.00 o
   2  11   2     2356.51     2341.25     20.68 o
   3  11   2      659.54      645.90      6.77 o
   4  11   2      685.79      724.54     10.25 o
   5  11   2      104.12      102.31      2.54 o
   6  11   2       48.79       44.38      3.22 o
   7  11   2        0.24        2.15      1.79 o
  -7  12   2        2.77        3.74      0.87 o
  -6  12   2      262.24      233.67      3.93 o
  -5  12   2        0.05        3.86      0.79 o
  -4  12   2      682.94      655.07      6.50 o
  -3  12   2      568.84      548.75      5.45 o
  -2  12   2     4404.10     4375.48     38.20 o
  -1  12   2      363.53      402.15      3.98 o
   0  12   2       46.59       67.24      0.92 o
   1  12   2      116.30      151.39      1.77 o
   2  12   2      111.63      146.57      1.73 o
   3  12   2        6.40       10.16      0.83 o
   4  12   2     3028.74     2932.57     28.52 o
   5  12   2       92.34       98.46      3.28 o
   6  12   2      136.81      141.37      6.08 o
   7  12   2        0.45       -1.43      1.43 o
  -7  13   2       32.72       34.21      1.47 o
  -6  13   2        0.80        0.81      0.87 o
  -5  13   2      196.49      197.69      2.95 o
  -4  13   2      388.30      351.14      4.29 o
  -3  13   2      139.27      151.33      1.98 o
  -2  13   2     1187.68     1319.63     14.82 o
  -1  13   2       58.35       59.35      1.34 o
   0  13   2       52.53       85.96      1.49 o
   1  13   2      304.73      298.77      3.11 o
   2  13   2      780.64      869.09      7.99 o
   3  13   2      879.37      881.83      9.05 o
   4  13   2      892.81      924.29      9.58 o
   5  13   2        2.41        0.00      1.27 o
   6  13   2        3.67        2.15      1.79 o
   7  13   2        2.12        2.15      2.15 o
  -7  14   2        0.83        3.12      1.02 o
  -6  14   2       36.96       34.82      1.59 o
  -5  14   2        1.72        5.63      0.78 o
  -4  14   2       88.11       96.77      2.02 o
  -3  14   2     1009.86     1019.07      9.52 o
  -2  14   2     1185.68     1169.19     13.21 o
  -1  14   2       11.85        2.72      0.40 o
   0  14   2      337.26      348.57      3.57 o
   1  14   2     2757.57     3084.32     27.02 o
   2  14   2       54.58       63.61      1.37 o
   3  14   2      208.35      239.45      3.97 o
   4  14   2      330.30      327.15      3.95 o
   5  14   2        6.35       13.70      1.63 o
   6  14   2       26.79       26.13      2.86 o
   7  14   2        7.13       12.88      2.86 o
  -7  15   2       77.61       85.96      2.49 o
  -6  15   2      239.98      230.88      4.05 o
  -5  15   2      854.82      844.58      9.15 o
  -4  15   2      824.31      780.04      8.38 o
  -3  15   2      349.34      356.23      4.27 o
  -2  15   2      622.50      594.45      5.77 o
  -1  15   2       93.84       92.30      1.23 o
   0  15   2     1267.25     1312.03     13.05 o
   1  15   2      294.44      281.74      3.25 o
   2  15   2     1323.34     1313.19     11.84 o
   3  15   2     1934.01     1827.66     18.06 o
   4  15   2       61.99       75.18      1.56 o
   5  15   2       33.68       40.14      2.28 o
   6  15   2       10.67       10.71      1.77 o
   7  15   2        0.02        1.43      1.79 o
  -7  16   2        0.05        2.86      1.05 o
  -6  16   2       62.21       57.82      3.01 o
  -5  16   2        1.21        8.49      1.85 o
  -4  16   2        8.96        9.51      0.88 o
  -3  16   2     1509.69     1472.72     14.73 o
  -2  16   2      145.43      169.35      5.31 o
  -1  16   2      494.61      473.74      4.74 o
   0  16   2       31.66       44.41      1.97 o
   1  16   2       18.76       23.08      0.72 o
   2  16   2       91.64      111.36      1.51 o
   3  16   2        1.35        5.66      1.43 o
   4  16   2      498.49      493.39      6.24 o
   5  16   2      165.14      144.79      4.17 o
   6  16   2        5.03        9.48      1.63 o
   7  16   2        7.09        7.87      2.51 o
  -7  17   2       94.47      100.75      2.68 o
  -6  17   2       27.60       27.39      1.70 o
  -5  17   2       67.95       59.52      2.91 o
  -4  17   2      311.80      282.43      3.72 o
  -3  17   2       75.48       72.89      3.57 o
  -2  17   2        9.07       13.92      0.93 o
  -1  17   2      407.88      418.79      4.30 o
   0  17   2      719.46      781.84      7.37 o
   1  17   2        1.71        1.50      0.52 o
   2  17   2       61.91       55.45      1.03 o
   3  17   2     1262.06     1244.22     12.63 o
   4  17   2        3.52        6.46      0.98 o
   5  17   2      344.62      332.41      7.21 o
   6  17   2        0.59        0.36      1.37 o
   7  17   2       15.03       17.18      2.86 o
  -7  18   2        4.65        9.57      1.26 o
  -6  18   2        0.14       -0.13      0.99 o
  -5  18   2        0.40        1.95      0.82 o
  -4  18   2      208.10      194.60      3.21 o
  -3  18   2      386.78      381.19      5.16 o
  -2  18   2       34.02       34.72      1.18 o
  -1  18   2      190.05      198.26      2.36 o
   0  18   2      369.58      354.62      3.72 o
   1  18   2       26.84       31.93      1.28 o
   2  18   2        3.49        2.20      0.41 o
   3  18   2       38.32       40.85      1.23 o
   4  18   2       14.00       14.18      1.39 o
   5  18   2       63.26       63.02      2.78 o
   6  18   2       16.90       17.19      2.02 o
   7  18   2       58.58       54.76      4.29 o
  -7  19   2       72.62       80.82      2.48 o
  -6  19   2       12.22       16.04      1.55 o
  -5  19   2      106.14      105.03      2.93 o
  -4  19   2       49.96       48.24      1.55 o
  -3  19   2      221.98      184.86      3.31 o
  -2  19   2        7.29        6.92      0.92 o
  -1  19   2      147.41      142.99      1.92 o
   0  19   2      238.76      257.29      2.92 o
   1  19   2      820.89      753.24     10.00 o
   2  19   2       24.82       25.81      0.75 o
   3  19   2      585.67      576.43      7.06 o
   4  19   2       42.31       40.32      1.41 o
   5  19   2       80.82       84.92      4.83 o
   6  19   2       96.26      101.52      3.80 o
  -7  20   2        4.12        7.80      1.26 o
  -6  20   2       16.85       22.16      2.69 o
  -5  20   2        0.40        1.16      0.99 o
  -4  20   2      210.58      200.55      3.44 o
  -3  20   2      250.85      249.77      3.81 o
  -2  20   2     1121.24     1079.10     11.12 o
  -1  20   2       78.64       80.51      1.59 o
   0  20   2      367.28      358.43      3.82 o
   1  20   2       11.15       19.44      1.22 o
   2  20   2       22.37       22.57      0.85 o
   3  20   2       22.57       23.70      1.05 o
   4  20   2       21.06       18.04      1.05 o
   5  20   2       35.59       30.41      3.22 o
   6  20   2       26.61       30.75      2.39 o
  -7  21   2       12.93       15.62      1.52 o
  -6  21   2       36.02       39.79      2.09 o
  -5  21   2      100.97       90.48      3.61 o
  -4  21   2       89.74       79.73      1.98 o
  -3  21   2      160.45      143.98      2.77 o
  -2  21   2       13.93       21.05      2.51 o
  -1  21   2      408.13      399.59      5.81 o
   0  21   2       13.56       21.91      1.56 o
   1  21   2       34.17       31.42      1.02 o
   2  21   2      184.86      184.27      2.85 o
   3  21   2      192.03      196.27      3.08 o
   4  21   2      209.61      214.75      3.44 o
   5  21   2       12.53       15.23      1.77 o
   6  21   2      137.40      144.34      4.68 o
  -6  22   2       29.08       37.35      2.13 o
  -5  22   2        7.29        8.59      1.24 o
  -4  22   2      189.02      179.85      3.17 o
  -3  22   2       15.97       19.31      1.02 o
  -2  22   2      470.43      444.41      5.26 o
  -1  22   2        5.19        6.50      1.18 o
   0  22   2      517.87      530.91      5.39 o
   1  22   2        0.00        0.22      0.46 o
   2  22   2      133.59      145.33      2.55 o
   3  22   2      110.81       96.91      2.05 o
   4  22   2        8.01        6.64      0.87 o
   5  22   2       79.80       86.45      3.29 o
   6  22   2       33.24       35.45      2.86 o
  -6  23   2      154.25      154.60      3.40 o
  -5  23   2       43.02       42.38      3.07 o
  -4  23   2       70.93       64.86      1.69 o
  -3  23   2      291.65      260.79      3.59 o
  -2  23   2       41.03       38.25      2.30 o
  -1  23   2       48.31       47.05      2.13 o
   0  23   2      116.70      120.70      1.82 o
   1  23   2       60.23       59.39      1.34 o
   2  23   2      444.69      421.46      5.50 o
   3  23   2       30.67       37.22      1.36 o
   4  23   2      207.60      208.21      3.44 o
   5  23   2       26.54       29.69      3.22 o
   6  23   2       38.35       39.55      2.65 o
  -6  24   2       13.47       22.62      1.45 o
  -5  24   2       17.83       21.34      1.48 o
  -4  24   2       96.20       98.81      2.38 o
  -3  24   2       39.10       41.51      1.54 o
  -2  24   2      190.54      183.54      2.80 o
  -1  24   2       92.31       90.74      1.85 o
   0  24   2      110.96      122.91      2.53 o
   1  24   2        0.02       -0.09      0.54 o
   2  24   2        0.90        2.15      1.12 o
   3  24   2       12.89       11.08      1.00 o
   4  24   2        3.23        4.38      0.87 o
   5  24   2        2.89        3.04      1.52 o
   6  24   2       46.31       39.45      5.55 o
  -6  25   2       87.69       90.38      2.38 o
  -5  25   2        0.08        1.18      1.00 o
  -4  25   2      112.87      101.00      2.13 o
  -3  25   2        1.28        1.92      0.81 o
  -2  25   2       18.82       20.34      1.05 o
  -1  25   2       37.92       40.97      1.39 o
   0  25   2      384.11      412.59      5.83 o
   1  25   2       27.43       25.84      1.02 o
   2  25   2      263.57      268.15      3.98 o
   3  25   2       44.07       45.97      1.56 o
   4  25   2      249.49      235.59      3.83 o
   5  25   2       94.67      100.85      3.66 o
   6  25   2        2.55        3.76      2.68 o
  -6  26   2       13.93       21.37      1.48 o
  -5  26   2      167.23      148.10      3.26 o
  -4  26   2        0.17        0.70      0.79 o
  -3  26   2      144.84      131.26      2.40 o
  -2  26   2        0.05       -0.54      0.62 o
  -1  26   2      461.66      429.58      5.25 o
   0  26   2       35.70       46.61      1.60 o
   1  26   2      218.24      210.26      2.97 o
   2  26   2      102.46      105.06      2.19 o
   3  26   2        0.12        0.15      0.68 o
   4  26   2        2.15        5.27      0.90 o
   5  26   2        2.91        4.24      1.63 o
  -6  27   2       29.91       31.35      1.60 o
  -5  27   2       28.44       32.37      1.73 o
  -4  27   2      141.06      125.19      2.45 o
  -3  27   2       20.62       24.54      1.18 o
  -2  27   2       25.72       24.86      1.18 o
  -1  27   2      166.96      170.84      2.78 o
   0  27   2      163.64      159.91      3.93 o
   1  27   2        3.98        7.45      0.93 o
   2  27   2      253.06      231.57      4.75 o
   3  27   2       16.85       19.33      1.15 o
   4  27   2       11.02       14.50      1.18 o
   5  27   2      155.02      150.04      4.83 o
  -6  28   2        0.42       -0.29      1.37 o
  -5  28   2       92.03       91.70      2.56 o
  -4  28   2        0.36        0.76      0.94 o
  -3  28   2      224.50      204.63      3.21 o
  -2  28   2       13.33       13.47      1.05 o
  -1  28   2      429.50      415.99      5.15 o
   0  28   2       46.74       46.90      2.54 o
   1  28   2      152.70      144.91      4.29 o
   2  28   2        0.33        0.64      0.75 o
   3  28   2        0.56        1.23      0.82 o
   4  28   2        0.07       -0.77      0.77 o
   5  28   2        3.64        6.19      1.63 o
  -5  29   2       53.40       55.72      2.79 o
  -4  29   2       39.78       42.77      2.01 o
  -3  29   2       16.17       21.23      1.18 o
  -2  29   2       10.43       10.22      0.92 o
  -1  29   2       14.21       21.38      1.33 o
   0  29   2       29.48       33.10      1.47 o
   1  29   2      217.17      209.52      3.44 o
   2  29   2        0.46       -0.09      0.95 o
   3  29   2      145.91      143.31      3.25 o
   4  29   2        0.03       -0.71      0.71 o
   5  29   2      106.23      112.15      5.19 o
  -5  30   2       63.64       63.19      2.02 o
  -4  30   2       71.95       63.95      2.21 o
  -3  30   2       26.56       29.21      1.59 o
  -2  30   2       27.94       27.81      1.26 o
  -1  30   2      129.05      134.57      2.77 o
   0  30   2       96.46       97.13      2.28 o
   1  30   2       61.35       70.19      1.92 o
   2  30   2        0.48       -0.06      0.95 o
   3  30   2        5.40        9.36      1.05 o
   4  30   2        1.73        0.25      1.24 o
   5  30   2       71.47       70.93      4.12 o
  -5  31   2       54.59       57.06      1.94 o
  -4  31   2        4.59        6.09      1.24 o
  -3  31   2       25.29       22.97      1.28 o
  -2  31   2        1.12        2.80      0.85 o
  -1  31   2        0.22        2.94      0.93 o
   0  31   2       15.41       21.55      2.04 o
   1  31   2      250.22      230.61      4.41 o
   2  31   2        3.63        1.24      1.31 o
   3  31   2       48.72       50.94      1.73 o
   4  31   2       15.51       13.54      1.59 o
  -5  32   2       57.66       66.79      2.09 o
  -4  32   2       96.24       97.33      2.69 o
  -3  32   2        6.23        5.99      1.01 o
  -2  32   2      117.81      116.65      2.64 o
  -1  32   2       89.56       82.39      2.23 o
   0  32   2      185.78      197.94      3.82 o
   1  32   2       40.10       47.20      2.54 o
   2  32   2        7.66       14.38      1.45 o
   3  32   2        0.00        0.28      0.95 o
   4  32   2        0.00        3.13      1.13 o
  -4  33   2       19.29       30.66      1.85 o
  -3  33   2       10.11        9.72      1.13 o
  -2  33   2        1.42        5.32      1.03 o
  -1  33   2        1.82        3.05      0.93 o
   0  33   2       52.16       57.09      1.83 o
   1  33   2      101.73       92.31      2.69 o
   2  33   2      137.72      138.42      3.48 o
   3  33   2        1.80        0.67      1.09 o
   4  33   2      219.93      225.51      4.80 o
  -4  34   2       74.89       73.69      2.16 o
  -3  34   2       51.85       50.60      1.89 o
  -2  34   2      115.47      118.20      2.72 o
  -1  34   2       27.58       30.11      1.51 o
   0  34   2      145.31      154.13      3.13 o
   1  34   2       13.70       16.68      1.99 o
   2  34   2       27.15       31.63      1.84 o
   3  34   2        9.05        9.19      1.42 o
   4  34   2       14.74       20.04      3.22 o
  -4  35   2        3.26        4.04      1.07 o
  -3  35   2        0.48        2.03      1.00 o
  -2  35   2        7.83       10.86      1.27 o
  -1  35   2        0.10        5.46      2.27 o
   0  35   2       10.57       19.57      1.47 o
   1  35   2       10.34       10.51      1.51 o
   2  35   2       44.24       39.30      2.05 o
   3  35   2        5.71       10.81      1.51 o
  -3  36   2       77.45       76.00      2.82 o
  -2  36   2        8.63        6.80      1.18 o
  -1  36   2        7.79       10.70      1.25 o
   0  36   2      118.27      123.95      2.86 o
   1  36   2       26.94       34.99      1.97 o
   2  36   2       10.86       15.76      1.57 o
   3  36   2        6.99        8.87      1.57 o
  -3  37   2        0.17        1.56      1.34 o
  -2  37   2       28.67       32.87      1.74 o
  -1  37   2       12.05       19.69      1.51 o
   0  37   2      112.38      111.04      2.73 o
   1  37   2        0.31       -0.12      1.24 o
   2  37   2       14.65        9.64      1.51 o
  -2  38   2        7.82       12.69      1.45 o
  -1  38   2      157.97      152.50      3.31 o
   0  38   2        1.21        2.25      1.24 o
   1  38   2        1.09        0.54      1.31 o
   2  38   2        0.00       -1.16      1.16 o
  -2  39   2        1.31        2.36      1.18 o
  -1  39   2        1.06        6.97      1.38 o
   0  39   2        0.65        0.88      1.30 o
   1  39   2        0.59        0.07      1.30 o
  -1  40   2       68.76       64.07      4.65 o
   0  40   2        5.72        7.75      1.51 o
  -7   0   3      122.43      110.82      3.94 o
  -5   0   3      101.67      114.71      5.01 o
  -3   0   3      106.13      120.59      2.39 o
  -1   0   3     3102.63     3364.10     41.55 o
   1   0   3      707.55      724.96     11.72 o
   3   0   3     1957.84     1923.29     29.64 o
   5   0   3      605.95      594.84     15.75 o
   7   0   3        4.08        8.23      2.15 o
  -8   1   3        0.38        0.14      1.19 o
  -7   1   3       21.01       25.08      1.40 o
  -6   1   3       26.18       23.21      1.26 o
  -5   1   3      904.84      843.31     10.20 o
  -4   1   3       25.14       25.40      0.91 o
  -3   1   3      730.51      695.30      6.70 o
  -2   1   3      213.63      213.53      2.68 o
  -1   1   3      167.92      158.06      2.80 o
   0   1   3      309.18      300.50      3.28 o
   1   1   3      118.97      164.63      2.25 o
   2   1   3       31.21       34.66      0.84 o
   3   1   3      536.34      549.39      6.43 o
   4   1   3        1.73        3.22      1.01 o
   5   1   3       56.06       70.17      2.78 o
   6   1   3       10.24       13.89      1.63 o
   7   1   3      169.51      168.17      4.93 o
  -8   2   3       33.55       31.21      2.49 o
  -7   2   3      116.63      115.50      2.58 o
  -6   2   3       23.27       25.71      1.39 o
  -5   2   3       32.48       37.94      2.04 o
  -4   2   3        7.26        9.91      0.73 o
  -3   2   3       15.87        9.78      0.91 o
  -2   2   3       86.99       96.12      1.52 o
  -1   2   3     1558.31     1637.16     16.04 o
   0   2   3       19.19       13.02      0.53 o
   1   2   3      318.79      302.24      3.27 o
   2   2   3      160.45      156.07      2.17 o
   3   2   3      332.20      358.23      4.37 o
   4   2   3      409.66      405.91      7.85 o
   5   2   3      778.81      706.44     12.91 o
   6   2   3       59.28       51.15      2.39 o
   7   2   3       13.83       22.66      2.14 o
  -8   3   3        0.06        1.79      1.46 o
  -7   3   3       26.39       28.33      1.20 o
  -6   3   3       69.52       65.44      1.85 o
  -5   3   3      551.06      540.01      6.24 o
  -4   3   3      979.28      968.37     10.09 o
  -3   3   3       78.51       67.87      1.32 o
  -2   3   3      379.70      379.10      4.81 o
  -1   3   3      377.64      371.23      4.84 o
   0   3   3       23.65       35.99      1.84 o
   1   3   3        6.44       15.04      0.54 o
   2   3   3      189.76      206.72      4.75 o
   3   3   3      243.97      227.46      3.68 o
   4   3   3       42.43       50.96      1.52 o
   5   3   3        4.63       11.30      1.52 o
   6   3   3       58.84       48.84      2.39 o
   7   3   3      101.75      102.78      7.87 o
  -8   4   3       91.42       89.24      3.77 o
  -7   4   3       44.45       44.74      1.52 o
  -6   4   3       23.54       23.01      1.12 o
  -5   4   3       32.18       30.23      2.49 o
  -4   4   3       32.47       38.61      2.86 o
  -3   4   3       10.72       12.09      0.69 o
  -2   4   3      141.53      153.53      2.05 o
  -1   4   3     1292.53     1395.37     13.76 o
   0   4   3      613.17      708.06      7.15 o
   1   4   3      541.30      529.62      5.44 o
   2   4   3     2207.71     2245.19     21.76 o
   3   4   3      373.69      355.04      5.90 o
   4   4   3      609.63      608.95      8.70 o
   5   4   3      217.91      207.14      4.93 o
   6   4   3      131.24      121.17      3.80 o
   7   4   3        1.86        4.13      1.79 o
  -8   5   3        0.10        4.33      1.34 o
  -7   5   3        5.79        4.28      0.92 o
  -6   5   3      164.17      152.82      2.58 o
  -5   5   3      163.66      156.68      2.48 o
  -4   5   3     1203.42     1118.97     11.52 o
  -3   5   3        0.21        0.22      0.49 o
  -2   5   3      619.19      566.04      6.03 o
  -1   5   3        6.89        8.92      0.50 o
   0   5   3      393.33      346.00      3.75 o
   1   5   3        0.08        0.92      0.22 o
   2   5   3      175.26      183.04      2.43 o
   3   5   3       77.98       78.27      1.90 o
   4   5   3       33.71       45.25      1.47 o
   5   5   3       27.08       25.06      1.77 o
   6   5   3      129.36      116.02      3.66 o
   7   5   3       13.72       13.25      1.77 o
  -8   6   3       84.47       82.22      2.42 o
  -7   6   3        0.01       -0.98      0.99 o
  -6   6   3      115.08      113.39      2.28 o
  -5   6   3        0.61        0.11      0.58 o
  -4   6   3        4.50       20.03      2.18 o
  -3   6   3       55.92       50.02      1.17 o
  -2   6   3      359.50      392.93      4.37 o
  -1   6   3       25.95       21.17      0.67 o
   0   6   3        0.24       10.14      1.08 o
   1   6   3       60.78       78.55      1.11 o
   2   6   3      649.61      666.86      6.81 o
   3   6   3       43.41       41.15      1.37 o
   4   6   3      869.62      853.98     11.73 o
   5   6   3       46.25       42.42      2.02 o
   6   6   3      172.32      156.54      4.42 o
   7   6   3        7.68       15.76      2.15 o
  -8   7   3        0.40        3.27      1.07 o
  -7   7   3        5.90        7.07      1.02 o
  -6   7   3      143.75      144.46      2.29 o
  -5   7   3       17.25       14.83      1.02 o
  -4   7   3     1094.11     1051.88     12.09 o
  -3   7   3      581.35      594.43      8.28 o
  -2   7   3      558.12      530.50      6.32 o
  -1   7   3       75.76       80.46      1.37 o
   0   7   3      183.75      143.25      1.82 o
   1   7   3      281.34      277.22      2.78 o
   2   7   3      307.49      331.55      3.65 o
   3   7   3      149.01      162.50      2.94 o
   4   7   3      184.34      187.72      3.57 o
   5   7   3       12.68       14.75      1.52 o
   6   7   3      162.07      163.99      4.56 o
   7   7   3        5.63        6.98      1.52 o
  -8   8   3       33.47       35.69      2.01 o
  -7   8   3        6.41        4.15      1.00 o
  -6   8   3      330.63      307.69      4.16 o
  -5   8   3       40.44       36.61      2.14 o
  -4   8   3       47.60       52.07      1.66 o
  -3   8   3       27.35       30.36      1.00 o
  -2   8   3      299.82      316.26      3.66 o
  -1   8   3        9.53        7.81      0.45 o
   0   8   3      303.98      369.83      4.05 o
   1   8   3       79.94       76.63      1.04 o
   2   8   3     1101.20     1086.97     10.82 o
   3   8   3      694.38      687.52      9.62 o
   4   8   3      712.63      717.80     10.09 o
   5   8   3       57.64       46.98      2.28 o
   6   8   3       28.94       36.62      4.83 o
   7   8   3        1.49        2.86      2.15 o
  -7   9   3        1.60        1.44      0.86 o
  -6   9   3        5.63        8.37      0.89 o
  -5   9   3      224.75      211.40      2.82 o
  -4   9   3      289.16      264.28      3.42 o
  -3   9   3     1910.76     1914.33     18.88 o
  -2   9   3        0.18        2.04      0.37 o
  -1   9   3      304.32      285.43      3.64 o
   0   9   3      176.21      167.77      2.09 o
   1   9   3        7.36        8.35      0.33 o
   2   9   3       70.43       74.50      1.20 o
   3   9   3      123.04      136.78      3.30 o
   4   9   3      807.47      777.75     10.92 o
   5   9   3       67.02       58.27      2.39 o
   6   9   3      115.01      118.92      3.92 o
   7   9   3        3.03        1.43      2.15 o
  -7  10   3       10.54       11.93      1.21 o
  -6  10   3       34.64       34.15      1.38 o
  -5  10   3      201.98      208.83      3.13 o
  -4  10   3        6.06        7.50      0.68 o
  -3  10   3      157.65      189.25      2.59 o
  -2  10   3        5.17       12.57      0.62 o
  -1  10   3       12.34       19.45      0.68 o
   0  10   3      161.93      180.80      2.25 o
   1  10   3      920.42      931.94      7.81 o
   2  10   3        0.13        1.64      0.39 o
   3  10   3     3225.31     3113.20     32.42 o
   4  10   3       37.77       45.06      1.78 o
   5  10   3      173.98      165.47      4.42 o
   6  10   3       48.00       45.28      2.53 o
   7  10   3        1.66        1.07      1.79 o
  -7  11   3       15.96       22.49      1.48 o
  -6  11   3      381.42      374.12      5.25 o
  -5  11   3      724.15      722.78      8.00 o
  -4  11   3        3.75        3.68      0.55 o
  -3  11   3     3266.72     3219.19     31.23 o
  -2  11   3       98.35      102.36      1.67 o
  -1  11   3      119.31       88.27      1.87 o
   0  11   3        0.26        3.65      0.34 o
   1  11   3       11.05        9.32      0.41 o
   2  11   3       13.80        8.29      0.56 o
   3  11   3      124.26      146.80      3.44 o
   4  11   3      352.52      350.07      5.70 o
   5  11   3      112.03      112.30      6.39 o
   6  11   3       24.40       25.41      2.86 o
   7  11   3       11.18        9.31      2.51 o
  -7  12   3       96.46       90.69      2.48 o
  -6  12   3       13.00       21.47      1.22 o
  -5  12   3      194.38      179.63      2.86 o
  -4  12   3       32.62       38.60      1.09 o
  -3  12   3      214.39      195.43      2.48 o
  -2  12   3     1478.12     1556.18     14.10 o
  -1  12   3       11.87       18.97      0.71 o
   0  12   3      349.11      404.57      4.03 o
   1  12   3       89.10       99.39      1.41 o
   2  12   3       29.88       30.33      0.85 o
   3  12   3     1916.17     1924.93     18.91 o
   4  12   3      283.93      302.98      5.16 o
   5  12   3      230.80      236.84      4.45 o
   6  12   3      121.88      133.50      6.08 o
   7  12   3        0.01        1.43      2.15 o
  -7  13   3       31.05       37.99      1.78 o
  -6  13   3      204.34      195.59      3.99 o
  -5  13   3       17.97       17.03      1.04 o
  -4  13   3      177.12      168.73      2.59 o
  -3  13   3      157.49      135.71      1.94 o
  -2  13   3      864.19      884.39      8.33 o
  -1  13   3      110.14      108.24      1.51 o
   0  13   3      348.17      387.32      7.15 o
   1  13   3       11.82       14.08      0.60 o
   2  13   3        5.43        5.91      0.53 o
   3  13   3       46.35       45.89      1.17 o
   4  13   3      402.72      409.70      6.53 o
   5  13   3      396.66      378.33      6.83 o
   6  13   3        1.13        3.58      1.79 o
   7  13   3      123.84      128.49      6.44 o
  -7  14   3      128.92      118.53      2.87 o
  -6  14   3        2.54        5.69      0.93 o
  -5  14   3      107.49      113.63      2.16 o
  -4  14   3       38.54       42.60      1.28 o
  -3  14   3        9.95       10.58      0.64 o
  -2  14   3        1.39        7.25      0.66 o
  -1  14   3       46.85       48.29      0.96 o
   0  14   3      220.52      199.68      2.29 o
   1  14   3      655.64      744.74      7.02 o
   2  14   3      743.33      714.70      7.50 o
   3  14   3       37.15       32.38      1.05 o
   4  14   3      291.06      295.87      5.16 o
   5  14   3      250.82      248.18      7.52 o
   6  14   3        0.38       -1.79      1.79 o
   7  14   3        0.06        5.37      2.51 o
  -7  15   3       74.68       78.95      2.39 o
  -6  15   3      206.64      204.57      3.77 o
  -5  15   3       63.39       63.81      1.68 o
  -4  15   3      566.69      559.80      6.43 o
  -3  15   3        3.19        5.45      0.58 o
  -2  15   3     1866.35     1773.82     16.00 o
  -1  15   3      126.57      125.75      1.97 o
   0  15   3       58.70       70.16      1.17 o
   1  15   3       89.70      110.09      1.85 o
   2  15   3        6.86        9.05      0.71 o
   3  15   3      489.87      475.34      5.32 o
   4  15   3        0.25       13.24      2.15 o
   5  15   3      117.88      115.12      3.66 o
   6  15   3       24.56       28.27      2.86 o
  -7  16   3       16.43       21.19      1.54 o
  -6  16   3       22.95       28.55      1.60 o
  -5  16   3        4.56        6.46      0.82 o
  -4  16   3      118.85      106.32      2.00 o
  -3  16   3       71.83       53.94      1.33 o
  -2  16   3       57.98       74.32      1.69 o
  -1  16   3        0.79        0.84      0.43 o
   0  16   3      192.05      201.05      2.21 o
   1  16   3        4.67        4.90      0.50 o
   2  16   3      268.64      279.29      3.44 o
   3  16   3       76.75       79.95      1.61 o
   4  16   3     1614.32     1535.15     20.51 o
   5  16   3      115.99      128.85      3.92 o
   6  16   3      113.31      115.60      5.73 o
  -7  17   3       42.11       40.44      1.85 o
  -6  17   3      283.39      260.33      4.47 o
  -5  17   3        7.51        8.14      1.24 o
  -4  17   3      175.43      172.71      2.71 o
  -3  17   3        2.76        3.10      0.65 o
  -2  17   3      602.37      556.84      6.16 o
  -1  17   3       96.96      116.03      1.66 o
   0  17   3      231.34      249.72      2.86 o
   1  17   3       89.70       90.54      1.43 o
   2  17   3        2.02        2.51      0.61 o
   3  17   3        1.79        1.63      0.58 o
   4  17   3       72.72       89.10      3.16 o
   5  17   3       69.38       71.58      2.90 o
   6  17   3       60.58       64.07      4.29 o
  -7  18   3        5.61        6.44      1.45 o
  -6  18   3       15.35       20.43      1.48 o
  -5  18   3       88.66       79.85      1.82 o
  -4  18   3      100.81       90.71      1.88 o
  -3  18   3       11.50       12.84      0.87 o
  -2  18   3        7.24       12.79      1.24 o
  -1  18   3        0.30        1.96      0.45 o
   0  18   3       10.26       12.25      0.65 o
   1  18   3       30.34       23.65      0.79 o
   2  18   3      191.92      200.88      2.68 o
   3  18   3        4.48        6.54      0.76 o
   4  18   3      751.05      704.16     12.51 o
   5  18   3        5.01        3.30      2.51 o
   6  18   3       56.99       50.82      3.94 o
  -7  19   3       13.80       17.46      1.88 o
  -6  19   3       96.03       97.97      2.60 o
  -5  19   3       29.05       30.96      1.25 o
  -4  19   3      223.79      219.54      3.66 o
  -3  19   3      119.38      108.15      2.01 o
  -2  19   3      946.04      857.79      9.04 o
  -1  19   3      198.11      193.07      2.44 o
   0  19   3        1.50        8.56      0.88 o
   1  19   3        3.11        3.78      0.50 o
   2  19   3        2.02        7.27      0.66 o
   3  19   3       15.44       19.34      1.00 o
   4  19   3       69.71       76.95      2.90 o
   5  19   3        0.69        2.61      3.94 o
   6  19   3       97.40       89.12      5.01 o
  -7  20   3       35.33       36.80      2.23 o
  -6  20   3       12.47       13.98      1.55 o
  -5  20   3        6.02        4.11      0.78 o
  -4  20   3      273.19      237.13      3.46 o
  -3  20   3        0.65        2.03      0.62 o
  -2  20   3       36.43       36.03      1.20 o
  -1  20   3       70.91       72.09      1.59 o
   0  20   3      220.86      220.49      2.67 o
   1  20   3       85.24       81.05      1.40 o
   2  20   3      148.31      159.96      2.36 o
   3  20   3      168.70      160.71      2.67 o
   4  20   3      209.96      216.13      5.18 o
   5  20   3        3.92        4.56      4.47 o
   6  20   3       14.54       19.33      2.86 o
  -6  21   3       16.75       18.84      1.73 o
  -5  21   3       24.62       25.26      1.59 o
  -4  21   3        0.30        2.49      0.90 o
  -3  21   3      450.36      423.65      5.13 o
  -2  21   3       76.91       70.26      1.64 o
  -1  21   3      492.77      481.16      5.59 o
   0  21   3       57.65       55.50      1.18 o
   1  21   3        2.00        3.40      0.56 o
   2  21   3        0.18        0.86      0.53 o
   3  21   3       65.61       60.39      1.63 o
   4  21   3      105.88       87.51      3.04 o
   5  21   3       74.24       72.12      3.04 o
   6  21   3       52.22       52.25      4.29 o
  -6  22   3        0.03       -1.08      1.08 o
  -5  22   3        1.67        1.80      0.82 o
  -4  22   3      105.25      100.21      2.32 o
  -3  22   3       73.77       74.20      2.00 o
  -2  22   3        7.19        8.23      0.79 o
  -1  22   3      459.23      485.35      5.98 o
   0  22   3       13.64       14.90      0.77 o
   1  22   3      755.51      693.54     11.72 o
   2  22   3        0.02        0.14      0.57 o
   3  22   3      164.27      178.37      3.03 o
   4  22   3        2.94        2.18      1.37 o
   5  22   3      164.76      184.22      5.06 o
   6  22   3        0.77        0.14      1.79 o
  -6  23   3        0.96       -1.24      1.31 o
  -5  23   3       74.74       79.33      2.48 o
  -4  23   3        0.01        0.47      0.71 o
  -3  23   3      659.08      604.94      7.02 o
  -2  23   3      127.95      120.20      2.22 o
  -1  23   3     3276.34     3160.03     30.70 o
   0  23   3       28.55       52.33      2.57 o
   1  23   3       29.65       42.59      1.79 o
   2  23   3      208.39      171.73      2.91 o
   3  23   3        3.59        5.68      0.79 o
   4  23   3        2.34        5.04      1.37 o
   5  23   3      252.00      252.37      9.66 o
   6  23   3        0.34        0.52      1.63 o
  -6  24   3        3.54        4.23      1.42 o
  -5  24   3       46.12       43.28      2.09 o
  -4  24   3       61.17       54.80      1.83 o
  -3  24   3       27.99       29.49      1.24 o
  -2  24   3      448.96      446.40      5.45 o
  -1  24   3      267.62      277.01      5.54 o
   0  24   3      432.24      430.45      5.11 o
   1  24   3      330.38      324.53      4.47 o
   2  24   3       63.80       77.46      2.63 o
   3  24   3      141.78      151.54      2.77 o
   4  24   3       23.90       27.12      2.15 o
   5  24   3       81.55       88.65      3.41 o
  -6  25   3       26.52       30.60      2.20 o
  -5  25   3       82.38       80.17      2.81 o
  -4  25   3        9.65       12.00      1.02 o
  -3  25   3       98.37       92.62      2.02 o
  -2  25   3      232.75      222.73      3.31 o
  -1  25   3       69.66       75.48      1.81 o
   0  25   3       73.12       93.11      1.94 o
   1  25   3        7.48       13.26      0.96 o
   2  25   3      634.52      534.67      6.89 o
   3  25   3       88.04       87.78      2.09 o
   4  25   3       13.99       19.42      1.89 o
   5  25   3       32.81       29.55      2.28 o
  -6  26   3       39.15       42.02      1.96 o
  -5  26   3      150.86      133.75      3.20 o
  -4  26   3       10.66       10.78      0.97 o
  -3  26   3       15.98       16.89      1.07 o
  -2  26   3       71.06       74.66      1.88 o
  -1  26   3      291.28      286.95      3.93 o
   0  26   3      517.16      510.81      6.01 o
   1  26   3        1.26        0.59      1.57 o
   2  26   3      275.35      283.05      4.20 o
   3  26   3      372.49      324.96      4.78 o
   4  26   3      100.83      102.25      3.54 o
   5  26   3        0.01       -1.52      1.52 o
  -6  27   3        4.78        5.73      2.15 o
  -5  27   3       82.86       78.64      2.50 o
  -4  27   3      262.47      253.79      3.85 o
  -3  27   3        3.94        4.95      0.89 o
  -2  27   3      511.78      482.33      5.90 o
  -1  27   3      779.51      743.93      8.31 o
   0  27   3      859.46      884.89     10.80 o
   1  27   3        8.33        9.05      1.16 o
   2  27   3        5.05       15.76      1.81 o
   3  27   3       15.28       17.21      1.18 o
   4  27   3       28.75       29.57      2.24 o
   5  27   3       24.21       34.98      2.39 o
  -5  28   3       16.51       18.20      1.69 o
  -4  28   3       21.79       24.90      1.35 o
  -3  28   3        0.54       -0.13      0.74 o
  -2  28   3      341.57      309.85      4.27 o
  -1  28   3        9.46       13.24      1.52 o
   0  28   3       43.62       75.02      2.08 o
   1  28   3       11.76        9.84      1.24 o
   2  28   3      269.31      276.10      4.20 o
   3  28   3       24.26       21.56      1.29 o
   4  28   3       18.80       23.76      1.98 o
   5  28   3       20.77       24.88      2.53 o
  -5  29   3        0.44        0.02      1.07 o
  -4  29   3      276.95      247.22      3.88 o
  -3  29   3       11.07       12.01      1.07 o
  -2  29   3       35.91       38.03      1.43 o
  -1  29   3       29.13       31.17      1.41 o
   0  29   3      261.05      249.25      5.00 o
   1  29   3       15.65       10.33      1.36 o
   2  29   3       52.42       46.19      2.19 o
   3  29   3        7.19        4.96      0.93 o
   4  29   3       62.49       53.37      2.78 o
  -5  30   3       17.38       13.18      1.60 o
  -4  30   3        0.53        3.10      0.97 o
  -3  30   3        9.96       14.58      1.15 o
  -2  30   3       14.08       17.78      1.18 o
  -1  30   3        4.69        4.67      1.19 o
   0  30   3       30.07       39.68      1.56 o
   1  30   3       25.16       24.98      1.57 o
   2  30   3      190.02      181.84      4.48 o
   3  30   3       40.36       30.58      1.41 o
   4  30   3        1.13        2.33      1.46 o
  -5  31   3       32.03       33.63      1.92 o
  -4  31   3       46.80       44.93      1.67 o
  -3  31   3       40.96       40.92      1.51 o
  -2  31   3       42.74       45.45      1.58 o
  -1  31   3       42.38       46.18      2.07 o
   0  31   3      134.96      146.38      3.10 o
   1  31   3        9.07       13.50      1.66 o
   2  31   3        6.44        7.66      1.30 o
   3  31   3       10.15        4.88      1.46 o
   4  31   3        6.39        3.99      1.63 o
  -4  32   3       23.08       20.85      1.69 o
  -3  32   3        5.41        8.18      1.08 o
  -2  32   3        1.50        0.73      0.90 o
  -1  32   3        7.56        9.35      1.15 o
   0  32   3      115.44      116.72      2.64 o
   1  32   3      110.00      114.52      3.03 o
   2  32   3       38.69       36.72      2.50 o
   3  32   3       47.94       42.21      1.99 o
   4  32   3        3.42        3.73      1.72 o
  -4  33   3        0.01       -0.54      1.05 o
  -3  33   3      151.58      149.47      2.86 o
  -2  33   3        0.04       -0.09      0.87 o
  -1  33   3       82.52       81.58      2.27 o
   0  33   3       33.44       34.42      1.69 o
   1  33   3        3.67       10.38      2.51 o
   2  33   3       16.02       12.11      1.51 o
   3  33   3       56.79       56.10      2.25 o
  -4  34   3        1.04        1.54      1.11 o
  -3  34   3        0.04        3.15      1.20 o
  -2  34   3        4.25        4.65      1.05 o
  -1  34   3       19.79       28.84      1.55 o
   0  34   3       19.83       21.12      1.65 o
   1  34   3      377.96      371.20      6.41 o
   2  34   3        0.46       -0.60      1.74 o
   3  34   3      132.36      155.68      4.05 o
  -3  35   3      222.28      218.60      4.05 o
  -2  35   3       33.78       34.44      1.69 o
  -1  35   3      124.46      127.20      2.91 o
   0  35   3       19.50       29.25      1.92 o
   1  35   3       81.00      102.68      4.80 o
   2  35   3        0.00        0.15      1.21 o
   3  35   3       52.91       59.11      3.01 o
  -3  36   3        2.86        8.57      1.27 o
  -2  36   3       61.20       60.11      2.14 o
  -1  36   3       25.28       32.07      1.69 o
   0  36   3        0.14        5.01      1.77 o
   1  36   3      262.06      261.83      7.12 o
   2  36   3       35.48       35.85      2.05 o
  -2  37   3       35.59       44.10      1.91 o
  -1  37   3       38.26       38.65      1.86 o
   0  37   3       64.34       77.95      3.22 o
   1  37   3        0.07        3.99      1.45 o
   2  37   3        3.41        5.49      1.45 o
  -2  38   3       88.98       97.29      2.72 o
  -1  38   3        8.23       11.00      1.36 o
   0  38   3       22.82       29.68      2.20 o
   1  38   3        0.10        2.03      1.37 o
   0  39   3       64.68       78.03      2.89 o
  -6   0   4      285.80      260.90      6.01 o
  -4   0   4     2167.12     2052.30     38.30 o
  -2   0   4    10784.46    10531.44    129.52 o
   0   0   4       13.81       46.29      1.63 o
   2   0   4     3226.18     3506.11     53.54 o
   4   0   4      140.73      127.06      5.37 o
   6   0   4       27.85       41.88      3.22 o
  -7   1   4       29.53       35.03      1.61 o
  -6   1   4       17.29       22.01      1.33 o
  -5   1   4        5.71        6.10      0.84 o
  -4   1   4      271.74      309.00      3.98 o
  -3   1   4        3.54        2.98      0.75 o
  -2   1   4     1670.19     1811.58     17.92 o
  -1   1   4     7937.65     7735.87     73.85 o
   0   1   4      232.27      227.12      2.72 o
   1   1   4     1525.79     1568.21     17.39 o
   2   1   4        3.58       18.48      1.01 o
   3   1   4       28.72       32.67      1.11 o
   4   1   4      255.34      207.26      6.62 o
   5   1   4       16.04       18.26      1.77 o
   6   1   4        2.17        2.33      1.27 o
   7   1   4       66.35       86.17      4.29 o
  -7   2   4       46.22       48.97      2.01 o
  -6   2   4      185.36      172.24      3.22 o
  -5   2   4        3.21        5.28      1.39 o
  -4   2   4     1277.84     1147.42     11.97 o
  -3   2   4      465.12      424.05      4.93 o
  -2   2   4     1591.75     1640.59     16.29 o
  -1   2   4     1087.43     1227.34     12.32 o
   0   2   4       42.16       64.82      1.71 o
   1   2   4      832.28      866.68      9.93 o
   2   2   4      595.29      590.59      6.97 o
   3   2   4       13.20       18.33      1.04 o
   4   2   4      214.07      196.50      4.81 o
   5   2   4      464.57      396.92      8.35 o
   6   2   4      117.21      104.21      4.47 o
   7   2   4       58.61       72.21      3.58 o
  -7   3   4       86.54       86.59      2.37 o
  -6   3   4       68.72       62.71      1.91 o
  -5   3   4        6.95        9.79      0.89 o
  -4   3   4      255.90      273.28      3.67 o
  -3   3   4       64.10       93.83      1.73 o
  -2   3   4      946.65      915.05      9.48 o
  -1   3   4     2062.08     2075.19     21.01 o
   0   3   4      855.69      876.99      8.93 o
   1   3   4     1250.47     1294.51     12.79 o
   2   3   4      777.41      832.53      9.57 o
   3   3   4      211.40      187.48      3.37 o
   4   3   4        2.55        7.23      1.27 o
   5   3   4        6.67        9.81      3.40 o
   6   3   4       12.74       15.42      1.77 o
   7   3   4      133.02      143.42      4.68 o
  -7   4   4       16.78       24.41      1.92 o
  -6   4   4       34.10       34.33      1.34 o
  -5   4   4      399.16      360.71      4.61 o
  -4   4   4      324.51      298.10      4.26 o
  -3   4   4     1480.30     1501.90     15.14 o
  -2   4   4      280.94      294.96      4.43 o
  -1   4   4      367.30      371.30      6.86 o
   0   4   4      380.60      406.51      4.48 o
   1   4   4      185.43      226.46      2.93 o
   2   4   4       66.27       56.68      1.18 o
   3   4   4      149.86      153.89      4.81 o
   4   4   4       29.93       29.23      1.89 o
   5   4   4       70.32       65.57      4.83 o
   6   4   4       79.49       72.83      3.04 o
   7   4   4       49.17       51.91      2.78 o
  -7   5   4       78.77       73.22      2.43 o
  -6   5   4       69.61       62.85      1.66 o
  -5   5   4       55.18       66.15      2.33 o
  -4   5   4      187.50      188.24      2.78 o
  -3   5   4       33.44       55.97      2.16 o
  -2   5   4       19.35       19.47      1.99 o
  -1   5   4      156.10      176.95      4.53 o
   0   5   4       47.15       82.71      5.32 o
   1   5   4      337.43      289.96      3.31 o
   2   5   4       39.55       50.77      1.14 o
   3   5   4      408.60      382.89      5.88 o
   4   5   4       87.70       75.16      2.78 o
   5   5   4       21.32       21.47      1.89 o
   6   5   4       32.75       27.82      2.14 o
   7   5   4       13.98       15.93      2.02 o
  -7   6   4        5.78        9.08      1.19 o
  -6   6   4        2.17        3.02      0.84 o
  -5   6   4      779.84      727.22      8.13 o
  -4   6   4        0.01        0.86      0.88 o
  -3   6   4     1332.18     1266.62     12.93 o
  -2   6   4      253.89      267.47      3.37 o
  -1   6   4      283.80      288.06      3.47 o
   0   6   4      256.47      278.44      3.27 o
   1   6   4       63.34       58.13      1.61 o
   2   6   4       78.17       70.17      1.03 o
   3   6   4       38.44       41.35      1.47 o
   4   6   4       49.38       54.27      2.53 o
   5   6   4       24.40       24.17      2.02 o
   6   6   4        1.17        0.36      1.27 o
   7   6   4       31.64       33.11      2.53 o
  -7   7   4       66.92       61.79      1.80 o
  -6   7   4       86.45       85.16      2.14 o
  -5   7   4       16.21       25.55      2.73 o
  -4   7   4        0.01        0.68      0.63 o
  -3   7   4        0.55        6.81      0.83 o
  -2   7   4        0.20        0.81      0.60 o
  -1   7   4        1.78        3.25      0.86 o
   0   7   4      295.34      288.02      4.02 o
   1   7   4      138.22      124.37      1.74 o
   2   7   4       42.15       36.96      0.82 o
   3   7   4      136.88      137.67      3.57 o
   4   7   4      428.45      401.63      8.10 o
   5   7   4       56.91       52.18      2.53 o
   6   7   4        0.64        1.43      1.43 o
   7   7   4        2.76        6.36      1.63 o
  -7   8   4        7.46        9.55      1.05 o
  -6   8   4      214.45      197.95      3.49 o
  -5   8   4      520.80      484.25      6.45 o
  -4   8   4      252.20      246.78      3.77 o
  -3   8   4     1060.24      974.60     22.40 o
  -2   8   4      381.60      377.48      4.42 o
  -1   8   4     1149.51     1101.72     11.20 o
   0   8   4      649.71      650.34      6.82 o
   1   8   4       61.87       69.06      1.36 o
   2   8   4        8.74       12.45      0.60 o
   3   8   4      432.16      416.45      6.36 o
   4   8   4      171.19      157.77      3.26 o
   5   8   4       25.97       25.59      2.02 o
   6   8   4      126.20      135.32      4.30 o
  -7   9   4        0.17       -0.61      0.78 o
  -6   9   4       34.61       41.42      2.50 o
  -5   9   4       88.14       97.79      3.59 o
  -4   9   4        0.00        7.49      0.78 o
  -3   9   4       79.57       79.95      1.81 o
  -2   9   4       41.81       42.65      1.09 o
  -1   9   4      175.50      198.22      2.59 o
   0   9   4      329.93      359.07      5.95 o
   1   9   4      517.28      557.41      5.37 o
   2   9   4      323.45      312.30      3.59 o
   3   9   4       10.48       33.79      3.32 o
   4   9   4      688.28      674.70      9.80 o
   5   9   4        9.05        7.70      1.52 o
   6   9   4        0.01        1.25      1.61 o
  -7  10   4       26.33       26.91      1.35 o
  -6  10   4      145.22      146.41      3.08 o
  -5  10   4      578.18      539.26      7.08 o
  -4  10   4     1006.38      947.25     10.11 o
  -3  10   4     1059.04     1004.99     10.47 o
  -2  10   4     1390.02     1357.56     15.22 o
  -1  10   4      236.59      238.44      3.00 o
   0  10   4      258.14      268.20      3.23 o
   1  10   4      110.63      118.77      1.59 o
   2  10   4      178.68      177.75      2.39 o
   3  10   4     2120.99     2021.64     26.33 o
   4  10   4      207.53      214.71      4.10 o
   5  10   4       53.81       54.30      3.58 o
   6  10   4       75.50       75.95      5.73 o
  -7  11   4       26.97       27.75      1.44 o
  -6  11   4      191.93      177.37      3.02 o
  -5  11   4       22.52       21.99      1.32 o
  -4  11   4       92.67      111.70      2.04 o
  -3  11   4      235.44      237.44      3.18 o
  -2  11   4      151.64      164.94      2.40 o
  -1  11   4        3.54       10.99      0.81 o
   0  11   4      224.73      241.36      3.04 o
   1  11   4      258.53      303.79      3.24 o
   2  11   4      975.61      960.58      9.82 o
   3  11   4       17.41       34.27      1.98 o
   4  11   4        0.42        1.99      0.88 o
   5  11   4        0.00       -0.44      1.12 o
   6  11   4       25.48       24.70      3.22 o
  -7  12   4       12.93       12.79      1.50 o
  -6  12   4        4.01       13.64      1.18 o
  -5  12   4        6.66        7.71      0.94 o
  -4  12   4      862.24      825.32     10.02 o
  -3  12   4       23.23       21.91      0.94 o
  -2  12   4      352.40      317.54      3.87 o
  -1  12   4      116.83       97.26      1.81 o
   0  12   4     1184.73     1251.65     17.28 o
   1  12   4       48.27       42.68      0.91 o
   2  12   4        3.71       20.62      1.12 o
   3  12   4      121.51      131.77      2.94 o
   4  12   4       77.26       75.16      2.25 o
   5  12   4        2.06        5.08      1.27 o
   6  12   4        0.85        0.72      2.15 o
  -7  13   4        4.04        2.56      1.05 o
  -6  13   4      388.70      368.18      4.94 o
  -5  13   4        0.72        2.20      0.75 o
  -4  13   4      181.82      199.15      3.00 o
  -3  13   4       29.65       35.84      1.43 o
  -2  13   4      234.39      228.25      3.01 o
  -1  13   4       24.41       17.68      0.98 o
   0  13   4      295.77      281.48      3.07 o
   1  13   4      445.13      432.46      4.03 o
   2  13   4      629.53      598.96      6.46 o
   3  13   4      778.82      742.95     10.65 o
   4  13   4      152.22      145.15      4.10 o
   5  13   4       16.87       18.08      1.77 o
   6  13   4       21.55       29.35      3.22 o
  -7  14   4        0.42        1.69      1.02 o
  -6  14   4       15.11       20.37      1.40 o
  -5  14   4      409.58      415.68      5.71 o
  -4  14   4      600.27      562.64      6.53 o
  -3  14   4     1518.79     1465.09     13.59 o
  -2  14   4      670.85      614.90      6.16 o
  -1  14   4       10.42       11.38      0.61 o
   0  14   4       89.99      107.29      2.41 o
   1  14   4      375.67      374.67      3.58 o
   2  14   4       52.71       54.48      2.53 o
   3  14   4     1024.57      996.76     13.81 o
   4  14   4      159.27      145.16      3.23 o
   5  14   4       87.10       98.07      5.01 o
   6  14   4       41.39       39.73      3.58 o
  -7  15   4        0.32        0.06      1.07 o
  -6  15   4        2.65        3.81      0.96 o
  -5  15   4        2.18       10.03      1.07 o
  -4  15   4        0.58        4.52      0.71 o
  -3  15   4       29.80       57.05      1.92 o
  -2  15   4      122.90      122.16      1.83 o
  -1  15   4        1.64        2.80      0.51 o
   0  15   4      180.28      186.00      2.11 o
   1  15   4      385.34      401.98      3.84 o
   2  15   4        1.95        6.24      0.58 o
   3  15   4     1145.16     1103.42     15.13 o
   4  15   4      155.26      157.34      4.02 o
   5  15   4       17.83       21.83      2.86 o
   6  15   4        4.46        8.23      2.51 o
  -7  16   4        5.45        5.79      1.18 o
  -6  16   4       28.91       29.61      1.44 o
  -5  16   4      272.97      257.32      3.75 o
  -4  16   4      118.67      111.00      2.55 o
  -3  16   4      786.70      758.62      8.29 o
  -2  16   4      691.91      660.84      6.58 o
  -1  16   4      114.07      109.56      1.65 o
   0  16   4      157.61      163.85      1.97 o
   1  16   4        1.45        4.66      0.69 o
   2  16   4      191.59      174.22      2.49 o
   3  16   4      237.89      236.89      4.39 o
   4  16   4       78.29       85.78      2.46 o
   5  16   4      149.26      138.87      6.08 o
   6  16   4       63.45       62.63      4.65 o
  -7  17   4       40.72       41.55      2.00 o
  -6  17   4       45.08       43.87      1.62 o
  -5  17   4       46.82       46.92      1.55 o
  -4  17   4        0.53        1.46      0.72 o
  -3  17   4        3.47       11.57      0.87 o
  -2  17   4       19.37       22.14      1.07 o
  -1  17   4      164.24      145.92      2.06 o
   0  17   4        1.89        2.06      0.44 o
   1  17   4      174.84      162.27      2.17 o
   2  17   4      208.48      188.08      2.65 o
   3  17   4      145.38      142.58      3.16 o
   4  17   4        0.00       -0.68      1.25 o
   5  17   4       18.43       26.41      2.15 o
   6  17   4       18.74       18.25      2.86 o
  -7  18   4       37.91       36.33      1.82 o
  -6  18   4        8.03       10.31      1.07 o
  -5  18   4       96.90       98.75      2.22 o
  -4  18   4        5.16        6.24      0.87 o
  -3  18   4      827.38      766.55      8.42 o
  -2  18   4        8.34        7.50      0.72 o
  -1  18   4      334.60      304.93      3.44 o
   0  18   4       10.61        9.47      0.69 o
   1  18   4        1.02        1.74      0.58 o
   2  18   4        6.77       15.25      0.88 o
   3  18   4       28.48       27.60      1.51 o
   4  18   4        6.93       10.07      1.52 o
   5  18   4      116.14      112.89      3.66 o
   6  18   4        0.02       -0.72      1.79 o
  -6  19   4        2.39        4.00      0.93 o
  -5  19   4       40.39       35.82      1.39 o
  -4  19   4        7.54        9.82      0.91 o
  -3  19   4        7.92       14.08      0.89 o
  -2  19   4        3.51        2.12      0.69 o
  -1  19   4      242.21      240.58      2.93 o
   0  19   4      122.58      128.76      2.10 o
   1  19   4       19.33       20.31      0.94 o
   2  19   4      514.79      476.89      5.52 o
   3  19   4       45.38       46.04      1.78 o
   4  19   4      150.21      133.74      5.73 o
   5  19   4       31.60       31.64      2.28 o
   6  19   4        0.03        0.36      2.15 o
  -6  20   4       36.18       37.81      1.51 o
  -5  20   4       19.68       23.11      1.21 o
  -4  20   4      106.25      107.48      2.16 o
  -3  20   4      454.85      416.82      5.14 o
  -2  20   4        0.49        1.16      0.58 o
  -1  20   4      156.58      142.16      2.10 o
   0  20   4       18.71       33.87      1.71 o
   1  20   4        9.69       14.46      0.87 o
   2  20   4       21.89       32.20      1.65 o
   3  20   4       17.15       19.21      1.63 o
   4  20   4        0.02        2.93      1.37 o
   5  20   4       87.25       82.52      3.29 o
  -6  21   4        4.87        5.44      1.18 o
  -5  21   4       16.17       14.35      1.05 o
  -4  21   4        6.61       13.36      1.19 o
  -3  21   4        0.51        2.77      0.74 o
  -2  21   4       63.33       58.81      1.48 o
  -1  21   4      272.89      257.65      3.17 o
   0  21   4      309.37      305.17      3.54 o
   1  21   4        2.07        3.93      0.97 o
   2  21   4      636.40      603.59      6.77 o
   3  21   4        9.31       11.06      1.52 o
   4  21   4      100.86      100.95      4.47 o
   5  21   4       12.92       14.99      2.68 o
  -6  22   4       53.48       58.51      2.17 o
  -5  22   4        0.03       -0.62      0.81 o
  -4  22   4      257.59      240.64      3.58 o
  -3  22   4      107.52      100.04      2.11 o
  -2  22   4      321.26      298.75      3.94 o
  -1  22   4       33.22       34.57      1.26 o
   0  22   4       10.01       28.56      2.15 o
   1  22   4        0.02       -0.51      0.60 o
   2  22   4      102.26       98.50      2.13 o
   3  22   4       11.94       13.48      2.33 o
   4  22   4       70.69       77.64      3.40 o
   5  22   4       58.89       55.71      3.58 o
  -6  23   4       14.90       18.59      2.78 o
  -5  23   4        0.92       -0.06      0.79 o
  -4  23   4        0.81        5.14      0.87 o
  -3  23   4       13.15       14.98      1.04 o
  -2  23   4       46.18       53.53      1.95 o
  -1  23   4      189.81      188.67      2.99 o
   0  23   4      232.78      221.28      3.15 o
   1  23   4       73.08       60.09      1.52 o
   2  23   4      181.60      182.69      3.03 o
   3  23   4       10.62       11.10      1.52 o
   4  23   4      156.28      155.26      4.42 o
   5  23   4       32.07       34.85      2.53 o
  -6  24   4       73.40       71.48      3.23 o
  -5  24   4       43.77       42.91      1.79 o
  -4  24   4      135.19      124.84      2.78 o
  -3  24   4        1.34        1.55      0.82 o
  -2  24   4      297.07      271.96      3.85 o
  -1  24   4        1.46        4.26      0.89 o
   0  24   4       48.34       53.00      1.46 o
   1  24   4        0.00        1.48      0.66 o
   2  24   4        0.31        1.96      0.75 o
   3  24   4        2.49        0.86      1.19 o
   4  24   4      144.13      136.56      4.17 o
   5  24   4        4.53        3.04      1.77 o
  -6  25   4       19.83       21.29      1.97 o
  -5  25   4        0.08        1.26      0.92 o
  -4  25   4        5.17        6.59      1.02 o
  -3  25   4        5.95        4.80      0.95 o
  -2  25   4        0.04        4.38      0.91 o
  -1  25   4        2.20        4.71      0.87 o
   0  25   4        8.85        9.98      0.94 o
   1  25   4      255.04      244.43      4.41 o
   2  25   4       32.49       35.69      1.38 o
   3  25   4      124.10      112.08      3.66 o
   4  25   4       27.68       31.92      2.28 o
   5  25   4       27.70       29.03      2.39 o
  -5  26   4       78.13       79.79      2.42 o
  -4  26   4      108.63      102.85      2.60 o
  -3  26   4       12.15       14.34      1.29 o
  -2  26   4      211.93      200.60      3.42 o
  -1  26   4       31.42       34.79      1.50 o
   0  26   4       46.78       50.82      1.49 o
   1  26   4        1.54        2.68      1.14 o
   2  26   4       22.95       23.43      1.29 o
   3  26   4        4.98        8.41      1.52 o
   4  26   4       73.43       68.05      3.04 o
   5  26   4       21.51       21.11      2.39 o
  -5  27   4        0.01        3.06      0.99 o
  -4  27   4        0.32        1.51      0.87 o
  -3  27   4       48.82       42.68      1.51 o
  -2  27   4       40.90       39.80      1.54 o
  -1  27   4      119.96      116.25      2.38 o
   0  27   4       13.84       18.33      1.15 o
   1  27   4      404.27      382.48      6.27 o
   2  27   4        0.63        0.39      0.82 o
   3  27   4      166.47      158.56      4.56 o
   4  27   4        0.01       -0.42      1.37 o
  -5  28   4       88.68       92.57      2.34 o
  -4  28   4        0.35        0.29      0.91 o
  -3  28   4       13.87       18.08      1.23 o
  -2  28   4       83.49       80.16      2.02 o
  -1  28   4       54.81       56.06      1.84 o
   0  28   4        5.03        5.61      1.24 o
   1  28   4       25.92       36.55      1.71 o
   2  28   4        1.44       -0.17      0.95 o
   3  28   4       29.37       30.59      2.14 o
   4  28   4       55.42       55.99      2.90 o
  -5  29   4       10.02       11.58      1.49 o
  -4  29   4        2.53        1.41      0.89 o
  -3  29   4        8.96       10.66      1.11 o
  -2  29   4       35.94       33.81      1.42 o
  -1  29   4       24.10       31.27      1.46 o
   0  29   4       15.13       14.99      1.51 o
   1  29   4      228.98      216.18      4.98 o
   2  29   4       45.08       38.17      1.78 o
   3  29   4       73.13       71.61      3.16 o
   4  29   4       19.88       18.62      2.02 o
  -4  30   4       11.68       11.29      1.18 o
  -3  30   4       81.83       76.43      2.13 o
  -2  30   4        3.64        2.78      1.17 o
  -1  30   4      151.16      148.70      3.03 o
   0  30   4        2.66        3.44      1.16 o
   1  30   4        1.10        5.68      1.45 o
   2  30   4        0.05        2.86      1.09 o
   3  30   4       43.23       40.44      3.58 o
   4  30   4       20.89       27.64      2.68 o
  -4  31   4        1.94        1.20      1.06 o
  -3  31   4        2.82        5.55      0.97 o
  -2  31   4        2.11        2.98      0.91 o
  -1  31   4       65.58       70.99      2.15 o
   0  31   4       77.17       69.34      2.68 o
   1  31   4       99.66       99.36      2.75 o
   2  31   4      140.53      138.08      6.73 o
   3  31   4       44.00       42.59      3.94 o
  -4  32   4       51.51       58.09      1.93 o
  -3  32   4       25.48       25.27      1.42 o
  -2  32   4       25.82       29.15      1.49 o
  -1  32   4       74.24       70.85      3.20 o
   0  32   4       24.90       33.37      1.90 o
   1  32   4       10.76       14.15      1.45 o
   2  32   4        7.02        9.19      1.37 o
   3  32   4        5.91       11.10      2.86 o
  -4  33   4        0.04        3.42      1.37 o
  -3  33   4        2.18        1.88      0.99 o
  -2  33   4        9.79       11.96      1.29 o
  -1  33   4        4.79        5.81      1.73 o
   0  33   4       70.12       79.34      2.69 o
   1  33   4        1.55        0.67      1.68 o
   2  33   4      129.81      137.58      3.37 o
   3  33   4        0.02       -2.15      2.15 o
  -3  34   4        0.03       -0.43      0.93 o
  -2  34   4       30.50       32.16      1.73 o
  -1  34   4       16.51       18.96      1.47 o
   0  34   4       53.20       65.87      2.48 o
   1  34   4        0.53        1.67      1.24 o
   2  34   4        4.40        5.32      1.76 o
  -3  35   4        0.54        1.06      1.05 o
  -2  35   4       27.18       28.75      1.69 o
  -1  35   4        1.88        1.78      1.11 o
   0  35   4      100.45       94.35      3.03 o
   1  35   4       44.87       48.43      2.27 o
   2  35   4       70.94       68.14      2.54 o
  -2  36   4       39.89       38.86      1.87 o
  -1  36   4        0.02       -0.73      1.08 o
   0  36   4        6.48        8.01      1.51 o
   1  36   4        0.54        2.03      1.37 o
  -1  37   4       17.19       20.63      2.39 o
   0  37   4       15.32       17.84      2.18 o
  -7   0   5       15.87       22.45      2.05 o
  -5   0   5       51.19       53.08      5.01 o
  -3   0   5      239.70      217.10      4.89 o
  -1   0   5      165.70      177.14      8.05 o
   1   0   5     1396.55     1316.27     21.04 o
   3   0   5      133.49      119.90      5.37 o
   5   0   5        0.35        3.58      1.79 o
  -7   1   5       31.13       33.02      1.64 o
  -6   1   5       11.74       12.33      1.21 o
  -5   1   5      418.62      417.48      5.95 o
  -4   1   5       27.10       26.40      1.09 o
  -3   1   5      112.00      120.30      2.08 o
  -2   1   5        1.74        3.02      0.59 o
  -1   1   5      510.72      506.90      5.66 o
   0   1   5       14.65       11.57      0.82 o
   1   1   5       58.93       75.05      2.53 o
   2   1   5        3.67        4.13      0.88 o
   3   1   5       15.11       21.50      1.77 o
   4   1   5       22.29       23.09      1.77 o
   5   1   5      125.36      120.14      4.05 o
   6   1   5       18.10       23.57      2.39 o
  -7   2   5        4.59        6.31      1.09 o
  -6   2   5        0.69        0.36      0.82 o
  -5   2   5       17.92       27.60      2.38 o
  -4   2   5        2.87        1.30      0.76 o
  -3   2   5      123.97      110.81      2.09 o
  -2   2   5       24.07       23.28      0.91 o
  -1   2   5       64.19       45.35      2.12 o
   0   2   5      245.00      229.64      2.93 o
   1   2   5     1610.62     1530.31     17.11 o
   2   2   5      259.26      257.80      3.59 o
   3   2   5      118.64      109.55      4.47 o
   4   2   5       17.32       18.01      1.77 o
   5   2   5        0.61        3.61      1.61 o
   6   2   5       13.63       17.49      3.76 o
  -7   3   5       11.23       15.13      1.66 o
  -6   3   5       81.68       75.04      2.16 o
  -5   3   5      213.03      201.99      3.19 o
  -4   3   5      189.94      186.82      4.72 o
  -3   3   5       14.93       13.83      0.98 o
  -2   3   5       33.86       38.08      1.07 o
  -1   3   5      266.54      268.62      3.39 o
   0   3   5       60.41       61.74      1.31 o
   1   3   5       92.86      111.33      2.64 o
   2   3   5       37.62       46.34      2.58 o
   3   3   5       34.34       42.95      2.28 o
   4   3   5       10.07       15.78      1.77 o
   5   3   5       98.18       87.55      3.54 o
   6   3   5      105.62      115.50      4.17 o
  -7   4   5        7.82       10.81      1.45 o
  -6   4   5        3.47        8.35      1.15 o
  -5   4   5       21.99       24.00      1.15 o
  -4   4   5       88.61       80.43      1.79 o
  -3   4   5       96.20       87.29      1.75 o
  -2   4   5       22.27       19.59      1.05 o
  -1   4   5        0.02        0.86      0.71 o
   0   4   5      630.25      621.24      6.65 o
   1   4   5      329.84      339.27      3.91 o
   2   4   5      563.93      517.42      7.72 o
   3   4   5        0.09        0.54      1.01 o
   4   4   5       88.34       73.94      3.04 o
   5   4   5        0.01        1.25      1.27 o
   6   4   5        9.81       15.38      2.02 o
  -7   5   5        0.93        2.37      1.13 o
  -6   5   5      111.65      111.17      2.34 o
  -5   5   5       24.72       23.65      1.18 o
  -4   5   5      290.52      279.42      3.80 o
  -3   5   5       10.79       13.15      0.87 o
  -2   5   5       42.80       46.19      1.24 o
  -1   5   5      272.94      243.79      3.13 o
   0   5   5       94.16      108.24      1.79 o
   1   5   5       20.08       14.14      1.70 o
   2   5   5       46.66       67.36      1.94 o
   3   5   5       37.97       33.46      1.39 o
   4   5   5       12.90       19.69      1.77 o
   5   5   5        2.01        5.37      1.52 o
   6   5   5      189.99      187.49      9.48 o
  -7   6   5       11.29       12.61      1.37 o
  -6   6   5        3.96        8.32      1.05 o
  -5   6   5       10.76       10.70      0.97 o
  -4   6   5       74.08       73.33      2.22 o
  -3   6   5       15.38       15.48      0.89 o
  -2   6   5       79.13       63.95      1.40 o
  -1   6   5       29.25       27.79      0.91 o
   0   6   5      951.81      843.52      8.79 o
   1   6   5        8.93        9.47      0.60 o
   2   6   5     1092.87     1050.98     14.35 o
   3   6   5        0.50        1.29      0.74 o
   4   6   5       71.58       61.80      2.78 o
   5   6   5        2.18        1.97      1.27 o
   6   6   5       34.84       35.04      2.86 o
  -7   7   5       34.95       35.55      1.92 o
  -6   7   5      167.36      161.37      3.21 o
  -5   7   5       50.90       44.71      1.45 o
  -4   7   5      329.06      320.82      4.26 o
  -3   7   5      121.99      113.70      2.05 o
  -2   7   5      192.61      184.06      2.70 o
  -1   7   5        1.31        1.30      0.47 o
   0   7   5      305.20      335.95      3.96 o
   1   7   5        3.28        3.92      0.46 o
   2   7   5        4.64       21.30      3.08 o
   3   7   5       65.48       67.91      2.00 o
   4   7   5      171.65      167.59      4.68 o
   5   7   5       11.62        9.60      1.97 o
   6   7   5      124.02      125.57      4.42 o
  -7   8   5        7.46        9.97      1.11 o
  -6   8   5       26.22       34.49      1.86 o
  -5   8   5        8.99       12.92      0.99 o
  -4   8   5      105.62       94.17      1.98 o
  -3   8   5        1.08        3.77      0.82 o
  -2   8   5      115.96      114.89      1.95 o
  -1   8   5      269.99      261.93      3.33 o
   0   8   5      630.69      643.94      6.94 o
   1   8   5      305.14      278.32      3.39 o
   2   8   5      580.59      561.26      8.29 o
   3   8   5       83.74       82.42      2.72 o
   4   8   5       22.60       24.70      2.02 o
   5   8   5        2.88        5.37      1.52 o
   6   8   5       66.51       69.12      3.29 o
  -7   9   5        1.27        3.50      0.99 o
  -6   9   5       97.36       90.05      2.32 o
  -5   9   5      177.29      175.99      3.23 o
  -4   9   5      166.64      161.71      2.66 o
  -3   9   5      315.17      314.91      4.10 o
  -2   9   5       67.93       66.02      1.45 o
  -1   9   5        3.75        8.70      0.73 o
   0   9   5      766.64      737.28      7.83 o
   1   9   5        9.88       18.47      1.67 o
   2   9   5       28.35       37.52      1.63 o
   3   9   5      139.67      145.33      3.16 o
   4   9   5       29.08       34.59      4.47 o
   5   9   5       96.44       95.57      3.54 o
   6   9   5       37.79       41.35      2.78 o
  -7  10   5       22.25       25.63      1.50 o
  -6  10   5        0.01        0.25      0.93 o
  -5  10   5        1.04        5.63      0.96 o
  -4  10   5       48.32       45.75      1.52 o
  -3  10   5      236.99      230.20      3.23 o
  -2  10   5       20.14       18.21      1.02 o
  -1  10   5      238.84      198.65      2.76 o
   0  10   5      131.99      126.48      2.21 o
   1  10   5      668.48      653.21      6.96 o
   2  10   5      127.78      128.50      2.84 o
   3  10   5      281.26      275.35      8.55 o
   4  10   5        0.47        3.35      1.37 o
   5  10   5       42.60       49.64      2.65 o
   6  10   5        9.86       15.55      2.14 o
  -7  11   5        4.01        7.29      1.15 o
  -6  11   5       24.61       27.33      1.44 o
  -5  11   5      226.09      206.48      3.62 o
  -4  11   5       72.98       73.98      1.70 o
  -3  11   5      520.12      504.38      6.54 o
  -2  11   5       43.46       40.70      1.17 o
  -1  11   5      106.20      105.13      1.82 o
   0  11   5      103.67      112.79      1.82 o
   1  11   5        2.51        8.77      0.65 o
   2  11   5       11.27       14.84      1.21 o
   3  11   5      679.73      674.18      9.86 o
   4  11   5       78.42       79.87      3.16 o
   5  11   5      191.15      195.87      5.57 o
   6  11   5       61.77       63.71      4.65 o
  -7  12   5        9.65       17.00      1.28 o
  -6  12   5      207.12      208.36      3.42 o
  -5  12   5        4.79        8.30      1.15 o
  -4  12   5      161.83      160.29      2.97 o
  -3  12   5      109.02      104.09      2.04 o
  -2  12   5        6.86        8.43      0.77 o
  -1  12   5      413.67      385.90      4.60 o
   0  12   5      487.42      479.50      5.40 o
   1  12   5      448.83      437.94      4.51 o
   2  12   5      566.87      510.21      7.81 o
   3  12   5      190.14      190.29      3.89 o
   4  12   5       43.06       39.73      2.39 o
   5  12   5        9.77       18.22      2.02 o
   6  12   5        6.55       11.10      2.86 o
  -7  13   5      170.68      168.54      3.22 o
  -6  13   5       58.10       66.16      1.93 o
  -5  13   5       77.18       71.02      2.07 o
  -4  13   5      282.61      271.08      4.24 o
  -3  13   5      296.75      281.33      3.77 o
  -2  13   5        8.84        8.92      0.77 o
  -1  13   5       62.79       66.78      1.45 o
   0  13   5       30.75       37.44      2.13 o
   1  13   5      121.20      125.76      2.01 o
   2  13   5       59.18       69.53      2.20 o
   3  13   5      123.29      132.84      3.15 o
   4  13   5        3.12        3.29      1.37 o
   5  13   5      109.40      120.50      4.17 o
   6  13   5        8.27       12.17      2.86 o
  -7  14   5        5.17       12.86      1.65 o
  -6  14   5       23.49       25.94      1.59 o
  -5  14   5        0.41        0.31      0.79 o
  -4  14   5       17.08       23.53      1.20 o
  -3  14   5       33.29       35.04      1.21 o
  -2  14   5      138.29      126.33      2.13 o
  -1  14   5      679.07      639.46      7.07 o
   0  14   5      306.10      302.69      3.73 o
   1  14   5       90.32       80.94      1.60 o
   2  14   5      415.12      409.86      6.65 o
   3  14   5      699.08      662.94     10.65 o
   4  14   5       10.60       11.15      1.53 o
   5  14   5       20.16       32.57      3.22 o
   6  14   5       20.38       21.47      3.58 o
  -6  15   5       53.35       50.84      1.72 o
  -5  15   5       29.51       27.90      1.29 o
  -4  15   5      106.69      103.15      2.15 o
  -3  15   5       37.56       32.39      1.32 o
  -2  15   5      182.21      190.75      2.81 o
  -1  15   5        3.26        8.25      0.74 o
   0  15   5      282.28      263.15      3.10 o
   1  15   5      115.72      125.96      2.10 o
   2  15   5       26.93       33.11      2.83 o
   3  15   5       96.36      100.15      2.73 o
   4  15   5      182.78      172.70      3.83 o
   5  15   5      115.00      127.06      6.08 o
  -6  16   5       61.88       62.06      1.92 o
  -5  16   5       34.70       35.31      1.40 o
  -4  16   5        1.44        2.78      0.75 o
  -3  16   5       45.18       41.64      1.38 o
  -2  16   5      210.51      203.80      2.73 o
  -1  16   5       65.75       63.63      1.50 o
   0  16   5       65.67       73.54      1.28 o
   1  16   5       33.64       28.33      1.03 o
   2  16   5       14.32       13.90      1.67 o
   3  16   5       98.08       95.53      2.67 o
   4  16   5       88.73       95.57      2.73 o
   5  16   5        0.28        3.22      2.15 o
  -6  17   5       80.15       83.14      2.12 o
  -5  17   5       28.91       30.41      1.34 o
  -4  17   5      101.27       97.15      2.20 o
  -3  17   5        6.38        6.01      0.85 o
  -2  17   5      361.95      360.11      4.54 o
  -1  17   5       67.62       57.46      1.41 o
   0  17   5       20.66       27.22      0.86 o
   1  17   5       69.09       55.29      1.39 o
   2  17   5      108.38      116.56      2.88 o
   3  17   5       29.19       31.10      1.78 o
   4  17   5      194.82      180.93      6.44 o
   5  17   5       30.42       31.14      3.22 o
  -6  18   5        9.29       13.10      1.25 o
  -5  18   5        7.55        8.99      1.04 o
  -4  18   5        1.81        2.02      0.74 o
  -3  18   5       25.84       26.33      1.17 o
  -2  18   5      372.14      359.21      4.61 o
  -1  18   5       22.71       22.31      0.90 o
   0  18   5      178.75      162.12      2.10 o
   1  18   5       44.92       47.08      1.32 o
   2  18   5      149.28      141.81      3.29 o
   3  18   5      144.24      115.89      3.19 o
   4  18   5       61.34       68.86      3.58 o
   5  18   5       25.24       23.26      3.22 o
  -6  19   5       12.18       12.86      1.25 o
  -5  19   5       86.18       86.69      2.11 o
  -4  19   5       83.43       76.94      1.86 o
  -3  19   5       40.43       37.72      1.36 o
  -2  19   5      326.98      308.86      4.13 o
  -1  19   5       84.20       81.55      1.56 o
   0  19   5        9.76       29.21      1.55 o
   1  19   5       74.75       66.72      1.56 o
   2  19   5        3.23        7.15      1.16 o
   3  19   5        0.19        1.43      1.03 o
   4  19   5      238.78      240.96      5.80 o
   5  19   5        3.25        2.86      2.15 o
  -6  20   5        0.69       -0.24      0.87 o
  -5  20   5       15.06       19.70      1.32 o
  -4  20   5        0.10        1.04      0.71 o
  -3  20   5        4.17        8.67      0.89 o
  -2  20   5      390.98      360.01      6.08 o
  -1  20   5       73.01       72.78      1.72 o
   0  20   5      189.81      191.36      2.37 o
   1  20   5      196.96      179.03      2.79 o
   2  20   5       58.72       57.89      2.09 o
   3  20   5      166.58      161.33      4.42 o
   4  20   5       29.94       40.58      2.39 o
   5  20   5        3.37        5.01      2.51 o
  -6  21   5        0.28       -0.18      0.92 o
  -5  21   5       91.91       92.11      2.23 o
  -4  21   5       47.36       44.96      1.50 o
  -3  21   5      292.17      269.32      3.87 o
  -2  21   5      637.96      630.19      7.23 o
  -1  21   5        0.21        8.49      2.01 o
   0  21   5       58.12       55.41      1.48 o
   1  21   5      104.98      101.21      2.03 o
   2  21   5        4.32        2.93      1.09 o
   3  21   5       31.01       30.14      2.14 o
   4  21   5       71.02       76.18      3.76 o
   5  21   5       55.82       57.62      4.29 o
  -6  22   5        1.93       -0.21      0.96 o
  -5  22   5       46.63       46.64      1.66 o
  -4  22   5        3.40        4.44      0.87 o
  -3  22   5        6.47       15.01      1.39 o
  -2  22   5       19.15       25.64      1.20 o
  -1  22   5      946.45      910.65     10.58 o
   0  22   5        0.17        4.59      0.91 o
   1  22   5      335.45      341.30      4.40 o
   2  22   5        2.68        4.31      1.26 o
   3  22   5      131.86      122.65      3.92 o
   4  22   5       22.11       29.17      2.28 o
   5  22   5       48.81       54.76      4.29 o
  -5  23   5       18.48       23.58      1.38 o
  -4  23   5       44.89       46.27      1.59 o
  -3  23   5      121.93      108.43      2.24 o
  -2  23   5       25.03       31.31      1.38 o
  -1  23   5       20.44       46.17      2.35 o
   0  23   5      102.96       99.54      2.35 o
   1  23   5      209.21      209.21      3.18 o
   2  23   5       27.06       29.17      2.02 o
   3  23   5       39.06       40.79      2.39 o
   4  23   5        2.00        1.79      1.52 o
  -5  24   5        1.83        4.21      0.94 o
  -4  24   5       35.42       40.04      1.58 o
  -3  24   5       19.01       23.56      1.28 o
  -2  24   5       11.56       26.16      2.19 o
  -1  24   5      493.05      476.72      6.23 o
   0  24   5       78.43       77.55      2.09 o
   1  24   5      214.83      221.33      3.31 o
   2  24   5        9.97       11.27      1.97 o
   3  24   5       41.24       34.75      2.28 o
   4  24   5       27.38       32.77      2.28 o
  -5  25   5       83.39       79.18      2.12 o
  -4  25   5      189.18      185.21      3.23 o
  -3  25   5      115.44      113.31      2.38 o
  -2  25   5      775.09      743.48      8.55 o
  -1  25   5      267.61      274.27      3.91 o
   0  25   5       17.40       27.59      1.44 o
   1  25   5       58.62       61.59      1.96 o
   2  25   5       67.96       56.42      2.65 o
   3  25   5       51.77       50.36      2.65 o
   4  25   5       65.90       69.40      5.01 o
  -5  26   5       28.84       31.73      2.63 o
  -4  26   5        4.69       10.08      1.39 o
  -3  26   5      223.00      205.83      3.49 o
  -2  26   5       57.50       58.33      1.82 o
  -1  26   5       78.63       91.34      2.19 o
   0  26   5      242.32      247.70      4.18 o
   1  26   5        6.08       10.89      1.40 o
   2  26   5       42.72       54.32      2.78 o
   3  26   5        0.03        1.43      1.79 o
   4  26   5        9.40       11.06      1.89 o
  -5  27   5       26.75       28.66      1.75 o
  -4  27   5       74.37       72.25      2.31 o
  -3  27   5        6.88       12.52      1.12 o
  -2  27   5       35.43       35.32      1.50 o
  -1  27   5      268.77      242.74      3.69 o
   0  27   5       23.80       31.76      1.60 o
   1  27   5      235.57      209.03      4.06 o
   2  27   5      133.64      134.29      4.17 o
   3  27   5       71.28       64.36      4.65 o
   4  27   5       30.25       28.55      2.39 o
  -4  28   5       17.75       23.52      1.51 o
  -3  28   5       65.35       64.86      1.92 o
  -2  28   5       17.77       21.75      1.39 o
  -1  28   5        8.21       11.22      1.42 o
   0  28   5      201.34      192.43      4.06 o
   1  28   5        5.39        8.16      1.16 o
   2  28   5      310.69      254.12      8.59 o
   3  28   5       10.76       14.17      2.33 o
  -4  29   5       52.08       54.99      1.87 o
  -3  29   5       28.95       28.75      1.48 o
  -2  29   5       41.37       33.52      1.50 o
  -1  29   5        0.00       -0.31      0.85 o
   0  29   5       28.78       38.70      1.84 o
   1  29   5        9.63       10.26      1.37 o
   2  29   5       70.61       71.94      4.29 o
   3  29   5        3.93        3.58      1.52 o
  -4  30   5       31.31       33.85      1.72 o
  -3  30   5        9.66        9.26      1.12 o
  -2  30   5       10.79       12.26      1.36 o
  -1  30   5        8.08        7.83      1.11 o
   0  30   5       92.08       97.16      2.82 o
   1  30   5       42.10       48.81      3.26 o
   2  30   5       79.88       66.57      4.29 o
   3  30   5       17.95       26.13      3.58 o
  -3  31   5       16.42       20.46      1.43 o
  -2  31   5       45.15       37.78      1.60 o
  -1  31   5        0.18       -0.40      1.09 o
   0  31   5       21.42       26.51      2.44 o
   1  31   5        1.85        3.36      1.16 o
   2  31   5       50.86       60.49      4.29 o
  -3  32   5       16.11       20.92      1.52 o
  -2  32   5       20.80       21.82      1.39 o
  -1  32   5       34.78       36.34      1.92 o
   0  32   5       87.12       88.04      2.73 o
   1  32   5      104.33      103.53      3.03 o
   2  32   5        7.65       12.53      2.86 o
  -3  33   5       35.10       38.05      1.68 o
  -2  33   5       20.55       22.00      1.60 o
  -1  33   5       43.89       48.71      2.25 o
   0  33   5       62.59       67.06      2.54 o
   1  33   5       20.26       25.51      1.78 o
   2  33   5        2.62        1.79      2.51 o
  -2  34   5        2.89        3.48      1.15 o
  -1  34   5       43.46       45.15      2.18 o
   0  34   5        2.27        5.05      1.42 o
   1  34   5      134.87      142.34      4.50 o
  -1  35   5       20.99       25.04      1.97 o
   0  35   5       21.75       25.99      1.92 o
  -6   0   6       37.03       46.16      2.58 o
  -4   0   6      379.88      360.56      7.64 o
  -2   0   6      638.12      724.94     12.94 o
   0   0   6       60.28      158.35     22.19 o
   2   0   6       25.68       37.58      3.22 o
   4   0   6      284.37      262.35      9.31 o
  -7   1   6        0.18       -0.04      1.03 o
  -6   1   6       26.82       37.73      1.70 o
  -5   1   6       97.18       91.10      2.37 o
  -4   1   6       58.66       51.75      1.72 o
  -3   1   6      175.98      166.69      3.13 o
  -2   1   6     3157.64     2902.26     33.99 o
  -1   1   6       50.36       57.33      1.86 o
   0   1   6     2293.93     2172.27     24.16 o
   1   1   6        5.86       10.35      0.84 o
   2   1   6      170.29      161.06      4.56 o
   3   1   6       34.28       25.26      2.02 o
   4   1   6       37.71       38.30      2.53 o
   5   1   6       56.93       44.58      2.78 o
  -7   2   6       49.96       53.27      2.30 o
  -6   2   6       83.93       85.32      2.34 o
  -5   2   6       35.17       40.22      1.66 o
  -4   2   6      127.47      128.53      2.74 o
  -3   2   6      311.45      298.62      4.06 o
  -2   2   6       60.10       86.44      4.49 o
  -1   2   6      767.48      739.28      9.12 o
   0   2   6       78.90      105.50      2.22 o
   1   2   6      509.32      534.75      6.80 o
   2   2   6       30.09       39.94      2.15 o
   3   2   6        3.24        4.29      1.27 o
   4   2   6        6.11       10.84      1.77 o
   5   2   6        0.63        0.10      1.37 o
  -7   3   6        3.47        8.74      1.37 o
  -6   3   6       71.01       74.09      2.27 o
  -5   3   6      118.00      116.46      2.70 o
  -4   3   6       23.02       20.34      1.07 o
  -3   3   6        0.23        4.66      0.80 o
  -2   3   6       20.36       29.04      2.27 o
  -1   3   6      883.54      870.30      9.30 o
   0   3   6      231.96      213.36      4.60 o
   1   3   6      198.88      184.98      3.04 o
   2   3   6      219.38      198.50      3.90 o
   3   3   6      111.93      102.42      3.76 o
   4   3   6       16.94       22.75      4.47 o
   5   3   6       97.16       84.49      6.08 o
  -7   4   6       86.53       92.78      2.97 o
  -6   4   6       92.02       88.68      2.52 o
  -5   4   6      207.28      198.72      3.27 o
  -4   4   6        3.99        6.96      0.88 o
  -3   4   6      243.86      254.46      3.60 o
  -2   4   6      343.38      325.56      4.18 o
  -1   4   6       46.77       69.69      2.79 o
   0   4   6        7.43       12.13      0.82 o
   1   4   6       39.63       43.90      3.24 o
   2   4   6       73.92       69.23      2.04 o
   3   4   6       56.71       57.81      2.78 o
   4   4   6       85.76       76.12      4.29 o
   5   4   6       42.63       46.89      2.78 o
  -7   5   6       24.49       37.31      2.05 o
  -6   5   6       26.50       26.75      1.77 o
  -5   5   6        2.83        9.86      1.52 o
  -4   5   6       72.94       69.93      1.75 o
  -3   5   6      456.67      418.34      5.22 o
  -2   5   6      100.74       98.51      1.93 o
  -1   5   6      792.02      770.50      8.37 o
   0   5   6       21.62       15.87      1.98 o
   1   5   6      829.76      774.12      9.36 o
   2   5   6        3.58        4.33      1.09 o
   3   5   6      124.14      116.43      3.92 o
   4   5   6        3.24        2.86      1.52 o
   5   5   6        3.09        3.94      1.52 o
  -7   6   6      100.42      105.85      3.18 o
  -6   6   6        3.79        3.89      1.24 o
  -5   6   6      253.82      238.09      3.69 o
  -4   6   6        0.86        2.11      0.77 o
  -3   6   6        2.79       12.41      1.15 o
  -2   6   6        1.93        1.82      1.00 o
  -1   6   6       68.20       66.77      3.46 o
   0   6   6       24.21       25.82      0.97 o
   1   6   6       10.00       30.76      1.56 o
   2   6   6       80.81       79.79      2.25 o
   3   6   6       35.84       37.48      2.39 o
   4   6   6       50.76       43.33      2.53 o
   5   6   6       73.15       77.86      3.54 o
  -7   7   6       65.60       71.77      2.72 o
  -6   7   6        7.82        6.81      1.07 o
  -5   7   6        1.92        7.65      0.93 o
  -4   7   6       57.71       52.90      1.57 o
  -3   7   6      275.96      244.20      3.51 o
  -2   7   6      127.03      124.86      2.26 o
  -1   7   6      912.08      866.17      9.30 o
   0   7   6       24.01       18.62      0.94 o
   1   7   6      864.76      832.45     10.03 o
   2   7   6       81.96       79.06      2.25 o
   3   7   6       70.01       58.78      2.78 o
   4   7   6        5.11        6.69      1.52 o
   5   7   6        0.06        1.40      1.37 o
  -6   8   6        7.18       10.73      1.96 o
  -5   8   6      213.16      201.49      3.29 o
  -4   8   6        0.37        1.53      0.74 o
  -3   8   6        0.67        5.22      1.09 o
  -2   8   6        2.98        6.17      0.82 o
  -1   8   6        0.80       14.41      1.05 o
   0   8   6       23.92       26.73      1.03 o
   1   8   6       65.61       75.69      2.25 o
   2   8   6      242.26      256.36      4.74 o
   3   8   6        2.01        1.61      1.27 o
   4   8   6       45.39       41.89      2.53 o
   5   8   6       10.39       10.89      1.89 o
  -6   9   6        1.79        3.45      1.00 o
  -5   9   6        1.16        3.76      0.98 o
  -4   9   6        0.98        1.33      0.72 o
  -3   9   6      317.48      279.56      3.90 o
  -2   9   6      277.89      262.54      3.60 o
  -1   9   6      575.49      540.77      6.19 o
   0   9   6      101.64       95.23      1.83 o
   1   9   6      540.21      499.35      7.78 o
   2   9   6       42.04       28.84      1.52 o
   3   9   6      161.65      143.77      5.37 o
   4   9   6        4.15        4.47      1.52 o
   5   9   6       21.27       25.42      2.53 o
  -6  10   6      111.80      114.02      3.46 o
  -5  10   6       35.22       32.75      1.52 o
  -4  10   6       79.71       80.40      2.05 o
  -3  10   6       34.70       39.19      1.59 o
  -2  10   6        0.66        7.25      0.78 o
  -1  10   6      177.16      170.02      2.64 o
   0  10   6       80.96      108.59      1.97 o
   1  10   6       15.16       19.45      1.47 o
   2  10   6       12.92       23.74      2.47 o
   3  10   6        2.02       14.80      1.89 o
   4  10   6       29.06       27.69      2.39 o
   5  10   6       29.47       33.78      2.68 o
  -6  11   6       49.44       68.52      2.22 o
  -5  11   6        0.11       -0.65      0.77 o
  -4  11   6       26.74       32.74      1.44 o
  -3  11   6      228.13      206.22      3.17 o
  -2  11   6      339.15      299.05      4.02 o
  -1  11   6        0.27        3.20      0.65 o
   0  11   6     1337.08     1306.34     13.41 o
   1  11   6        4.74        7.95      1.37 o
   2  11   6      440.96      407.39      6.68 o
   3  11   6      426.36      402.31      9.54 o
   4  11   6        0.76        1.37      1.37 o
   5  11   6        8.21       11.06      2.14 o
  -6  12   6      371.64      365.50      6.46 o
  -5  12   6        5.14        6.18      1.00 o
  -4  12   6      534.71      504.43      6.93 o
  -3  12   6       22.01       28.91      1.21 o
  -2  12   6        0.02        9.82      1.26 o
  -1  12   6       29.22       26.89      1.06 o
   0  12   6      152.54      226.03     10.28 o
   1  12   6        1.37        1.84      0.95 o
   2  12   6      631.73      596.96      9.18 o
   3  12   6        2.07        6.19      1.46 o
   4  12   6        9.16       14.14      2.02 o
   5  12   6       29.34       35.30      2.78 o
  -6  13   6       66.21       82.73      3.19 o
  -5  13   6        0.01        0.78      0.83 o
  -4  13   6       42.61       49.51      1.81 o
  -3  13   6        3.10        3.94      1.11 o
  -2  13   6      283.59      260.72      3.67 o
  -1  13   6       15.03       24.46      1.11 o
   0  13   6     1315.57     1246.02     12.87 o
   1  13   6       62.27       55.22      2.04 o
   2  13   6      524.37      523.40      8.35 o
   3  13   6       43.48       44.25      1.99 o
   4  13   6        8.33       11.77      1.89 o
   5  13   6       58.54       59.42      3.29 o
  -6  14   6       68.55       76.61      2.17 o
  -5  14   6       37.48       36.27      1.59 o
  -4  14   6      116.79      112.10      2.58 o
  -3  14   6        0.90        3.05      1.14 o
  -2  14   6        4.33       14.98      2.14 o
  -1  14   6       57.72       61.13      1.53 o
   0  14   6       88.04      100.52      2.45 o
   1  14   6        5.99        9.63      1.26 o
   2  14   6       98.46      100.09      2.89 o
   3  14   6       78.66       74.74      2.42 o
   4  14   6       20.56       30.33      2.53 o
   5  14   6       18.92       25.05      3.58 o
  -6  15   6       10.13       12.43      1.26 o
  -5  15   6        1.50        7.13      1.01 o
  -4  15   6       13.78       13.56      1.19 o
  -3  15   6       94.13       85.34      2.09 o
  -2  15   6      310.74      286.64      4.51 o
  -1  15   6      316.70      291.04      3.91 o
   0  15   6       38.89       44.84      1.31 o
   1  15   6      331.87      307.70      5.52 o
   2  15   6       13.82       16.53      1.42 o
   3  15   6       33.32       35.37      1.84 o
   4  15   6        0.19       -0.75      2.33 o
   5  15   6      101.83      105.94      6.08 o
  -6  16   6       26.60       28.77      1.60 o
  -5  16   6      117.64      113.24      2.45 o
  -4  16   6        4.61        4.84      0.89 o
  -3  16   6       61.29       58.54      1.83 o
  -2  16   6       25.31       31.16      1.86 o
  -1  16   6        0.56       16.48      3.55 o
   0  16   6        2.98        4.47      0.63 o
   1  16   6       19.69       28.28      2.95 o
   2  16   6       35.04       34.61      1.88 o
   3  16   6       33.23       30.61      1.84 o
   4  16   6        3.07        1.43      1.52 o
   5  16   6       60.43       69.43      5.01 o
  -6  17   6        1.76        2.27      1.11 o
  -5  17   6        0.03        5.00      0.97 o
  -4  17   6        0.03        0.59      0.71 o
  -3  17   6       62.34       63.55      1.70 o
  -2  17   6      125.49      120.22      2.27 o
  -1  17   6      731.74      694.27      7.68 o
   0  17   6        7.82       10.14      0.92 o
   1  17   6      410.12      379.23      6.50 o
   2  17   6       98.71       92.64      2.73 o
   3  17   6      124.47      112.64      3.09 o
   4  17   6        3.07        2.26      1.63 o
  -6  18   6       56.51       56.12      1.90 o
  -5  18   6       82.81       83.60      3.13 o
  -4  18   6       13.07       14.72      1.07 o
  -3  18   6       91.14       88.08      1.98 o
  -2  18   6        0.23        1.31      0.72 o
  -1  18   6       20.87       41.58      2.40 o
   0  18   6        1.37        1.90      0.72 o
   1  18   6       57.81       60.53      2.21 o
   2  18   6       40.03       37.95      2.03 o
   3  18   6        2.01        8.06      1.30 o
   4  18   6       31.08       24.70      3.22 o
  -5  19   6        0.03        2.06      0.89 o
  -4  19   6        0.00        1.98      0.82 o
  -3  19   6      125.17      114.95      2.38 o
  -2  19   6       11.56       14.29      1.05 o
  -1  19   6      529.37      502.04      5.97 o
   0  19   6       74.90       73.53      1.76 o
   1  19   6      170.53      178.66      3.88 o
   2  19   6       42.98       41.59      1.84 o
   3  19   6       64.69       55.49      2.25 o
   4  19   6        1.69        4.65      2.51 o
  -5  20   6       20.83       23.98      1.44 o
  -4  20   6       42.32       39.89      1.51 o
  -3  20   6      111.13      108.82      2.29 o
  -2  20   6        8.29        8.22      0.89 o
  -1  20   6        5.43       15.05      1.20 o
   0  20   6        4.04        7.80      1.03 o
   1  20   6       49.93       50.62      2.05 o
   2  20   6       65.33       57.77      2.16 o
   3  20   6       24.42       26.29      2.14 o
   4  20   6       27.77       32.57      3.94 o
  -5  21   6        1.06        0.90      0.89 o
  -4  21   6        0.09        1.78      0.87 o
  -3  21   6       47.29       50.57      1.60 o
  -2  21   6       13.16       17.69      1.12 o
  -1  21   6      168.82      161.55      2.48 o
   0  21   6      184.88      168.46      3.07 o
   1  21   6        2.05        2.19      1.44 o
   2  21   6       41.14       42.72      2.05 o
   3  21   6       26.73       29.18      2.28 o
   4  21   6        6.08        3.94      2.51 o
  -5  22   6        4.50        5.07      1.04 o
  -4  22   6       53.18       56.50      1.78 o
  -3  22   6       26.57       25.89      1.33 o
  -2  22   6        7.14        9.33      1.36 o
  -1  22   6       19.29       23.33      1.10 o
   0  22   6        7.06       15.56      1.34 o
   1  22   6        5.21        7.33      1.30 o
   2  22   6       38.20       40.12      2.05 o
   3  22   6        7.44       11.10      1.77 o
   4  22   6       56.52       61.47      3.16 o
  -5  23   6        2.00        2.01      0.96 o
  -4  23   6        8.57       10.73      1.11 o
  -3  23   6        0.17        0.14      0.76 o
  -2  23   6      163.11      149.08      2.78 o
  -1  23   6        1.26        1.83      0.70 o
   0  23   6      244.08      237.83      4.03 o
   1  23   6       78.08       74.64      2.54 o
   2  23   6      106.35      102.99      3.66 o
   3  23   6        2.03       -0.18      1.27 o
   4  23   6        0.03        1.65      1.63 o
  -5  24   6       35.05       35.48      1.63 o
  -4  24   6       48.77       50.72      1.75 o
  -3  24   6        0.84       -0.19      0.85 o
  -2  24   6       45.17       52.92      2.00 o
  -1  24   6       14.00       13.89      1.03 o
   0  24   6        3.40       12.23      1.89 o
   1  24   6        2.78        5.34      1.46 o
   2  24   6       20.55       27.40      2.14 o
   3  24   6        5.67        6.02      2.15 o
  -4  25   6       32.97       38.14      1.58 o
  -3  25   6        0.04       -0.65      0.85 o
  -2  25   6      211.31      204.32      3.06 o
  -1  25   6       12.01       13.64      1.30 o
   0  25   6      172.03      173.74      3.46 o
   1  25   6       78.78       76.80      3.26 o
   2  25   6       61.88       57.19      2.90 o
   3  25   6       10.57       12.68      2.51 o
  -4  26   6        6.18        6.91      1.05 o
  -3  26   6        0.78        0.17      1.24 o
  -2  26   6       18.13       25.16      1.52 o
  -1  26   6        1.14        0.85      1.00 o
   0  26   6        0.72        7.28      1.18 o
   1  26   6       11.93       14.32      2.51 o
   2  26   6        7.45        6.93      1.63 o
   3  26   6       39.00       39.50      2.65 o
  -4  27   6        5.59        7.91      1.15 o
  -3  27   6        0.08        0.39      0.87 o
  -2  27   6       69.61       70.23      2.04 o
  -1  27   6        6.64        8.31      1.24 o
   0  27   6       23.37       27.53      1.65 o
   1  27   6      133.85      128.85      5.73 o
   2  27   6        5.01        5.37      2.15 o
   3  27   6       15.23       16.80      2.28 o
  -4  28   6        0.02        1.79      2.15 o
  -3  28   6       15.52       17.69      1.38 o
  -2  28   6        1.09        3.43      1.02 o
  -1  28   6        8.79       13.64      1.39 o
   0  28   6        5.98        6.44      1.21 o
   1  28   6       25.84       26.13      3.22 o
   2  28   6        1.70        2.15      2.15 o
  -3  29   6       23.85       28.34      1.54 o
  -2  29   6        8.92       10.29      1.25 o
  -1  29   6       59.77       61.50      2.19 o
   0  29   6        4.06        2.31      1.21 o
   1  29   6      113.91      101.65      5.01 o
   2  29   6        2.44        2.51      2.51 o
  -3  30   6       32.05       38.17      1.73 o
  -2  30   6        0.00       -0.60      0.92 o
  -1  30   6       13.12       16.04      2.07 o
   0  30   6        2.71        3.74      1.21 o
   1  30   6       12.41       15.39      2.86 o
  -2  31   6        0.91        1.31      1.00 o
  -1  31   6       57.36       57.65      2.46 o
   0  31   6       39.05       37.12      2.05 o
   1  31   6       45.93       51.54      3.94 o
  -1  32   6        3.03        6.92      1.45 o
   0  32   6        0.63        4.54      1.37 o
  -5   0   7        0.85        5.52      1.46 o
  -3   0   7       30.38       33.54      2.05 o
  -1   0   7      441.89      399.29      7.99 o
   1   0   7      681.24      669.61     20.04 o
   3   0   7       35.04       36.15      3.58 o
   5   0   7       26.83       35.79      4.29 o
  -6   1   7        9.61       11.81      1.40 o
  -5   1   7       81.06       85.95      2.43 o
  -4   1   7        5.67        6.67      1.03 o
  -3   1   7       29.93       25.59      1.45 o
  -2   1   7        0.14        0.33      0.73 o
  -1   1   7       18.89       27.40      1.40 o
   0   1   7        6.66        8.34      0.95 o
   1   1   7      130.73      137.40      2.67 o
   2   1   7        3.95        3.40      1.52 o
   3   1   7      131.46      133.92      4.56 o
   4   1   7        7.45       10.03      2.02 o
   5   1   7      113.41      107.56      4.56 o
  -6   2   7        0.66        2.56      1.34 o
  -5   2   7        0.23        3.24      1.03 o
  -4   2   7        4.01        3.22      0.97 o
  -3   2   7       21.33       24.72      1.91 o
  -2   2   7       59.78       60.00      1.82 o
  -1   2   7      264.70      265.47      4.19 o
   0   2   7      167.92      154.17      2.91 o
   1   2   7      569.41      534.78      8.37 o
   2   2   7       36.70       28.46      2.28 o
   3   2   7       14.71       16.64      2.14 o
   4   2   7        1.86        3.41      2.15 o
   5   2   7       15.54       19.88      2.53 o
  -6   3   7       69.30       73.07      2.37 o
  -5   3   7       47.35       48.31      1.88 o
  -4   3   7       12.13       16.68      1.26 o
  -3   3   7       22.28       18.16      1.26 o
  -2   3   7        3.29        5.79      1.00 o
  -1   3   7        0.11        2.58      0.84 o
   0   3   7       12.34       25.37      2.01 o
   1   3   7      102.97      108.75      2.95 o
   2   3   7       29.62       34.00      2.39 o
   3   3   7       43.44       43.31      2.78 o
   4   3   7       82.64       76.52      3.66 o
   5   3   7       37.53       40.14      3.04 o
  -6   4   7        4.70       12.66      2.08 o
  -5   4   7        0.29        0.18      0.90 o
  -4   4   7        5.98        7.58      1.03 o
  -3   4   7        0.59        1.16      0.73 o
  -2   4   7       80.11       75.66      1.75 o
  -1   4   7       51.52       44.93      1.61 o
   0   4   7      548.69      513.07      6.86 o
   1   4   7      270.83      252.72      9.46 o
   2   4   7       62.34       57.30      3.04 o
   3   4   7        6.10        8.64      1.77 o
   4   4   7        0.59        4.60      1.63 o
   5   4   7        2.21        0.63      1.63 o
  -6   5   7      126.79      130.91      3.52 o
  -5   5   7        6.65        8.53      1.24 o
  -4   5   7       11.94       15.19      1.09 o
  -3   5   7        2.17        2.86      0.73 o
  -2   5   7        2.81        4.93      0.78 o
  -1   5   7        7.55        8.35      0.84 o
   0   5   7       23.77       43.27      1.54 o
   1   5   7        4.83        5.04      1.08 o
   2   5   7      133.30      124.65      8.59 o
   3   5   7       54.08       56.57      3.04 o
   4   5   7      168.75      151.75      5.06 o
   5   5   7        0.14       -1.79      1.79 o
  -6   6   7        7.32       15.05      1.67 o
  -5   6   7        0.99       -0.76      0.76 o
  -4   6   7       10.93       13.06      1.06 o
  -3   6   7        1.79        1.25      0.66 o
  -2   6   7      113.20      120.89      2.28 o
  -1   6   7       29.39       30.73      1.14 o
   0   6   7      642.72      622.74      8.01 o
   1   6   7        4.27        4.80      1.08 o
   2   6   7      111.01      107.90      4.29 o
   3   6   7       11.52       14.32      2.02 o
   4   6   7        7.68       14.33      2.14 o
  -6   7   7      104.72      108.56      3.22 o
  -5   7   7        5.30        6.53      1.48 o
  -4   7   7       12.77       18.20      1.22 o
  -3   7   7        1.48        1.51      0.73 o
  -2   7   7        9.15        9.17      0.87 o
  -1   7   7       38.79       34.73      1.29 o
   0   7   7       45.12       68.18      2.27 o
   1   7   7       13.95       14.97      1.36 o
   2   7   7      271.61      273.62      7.09 o
   3   7   7       10.91       15.94      2.14 o
   4   7   7      102.82      112.47      4.42 o
  -6   8   7        0.69        7.90      1.26 o
  -5   8   7        1.56        2.68      0.96 o
  -4   8   7       20.13       20.38      1.24 o
  -3   8   7       20.01       19.41      1.08 o
  -2   8   7       44.67       42.17      1.35 o
  -1   8   7      290.63      274.76      3.82 o
   0   8   7      524.14      489.93      6.68 o
   1   8   7       97.57       93.36      2.85 o
   2   8   7      315.98      315.30      5.74 o
   3   8   7       10.66        9.08      2.15 o
   4   8   7        8.01       14.53      2.14 o
  -6   9   7       37.73       43.47      2.01 o
  -5   9   7       80.33       75.75      2.25 o
  -4   9   7       14.85       16.36      1.17 o
  -3   9   7        1.38        3.11      0.73 o
  -2   9   7       11.07       14.37      1.04 o
  -1   9   7        8.49       23.29      1.36 o
   0   9   7       39.67       45.75      1.61 o
   1   9   7       49.73       56.91      2.21 o
   2   9   7      349.84      362.70      6.37 o
   3   9   7       46.21       44.33      3.22 o
   4   9   7       48.38       52.97      3.04 o
  -6  10   7        1.22        0.45      1.11 o
  -5  10   7        2.27        5.62      1.05 o
  -4  10   7        0.00        0.78      0.76 o
  -3  10   7       58.33       56.52      1.58 o
  -2  10   7        0.41        1.20      0.81 o
  -1  10   7      565.28      553.73      6.54 o
   0  10   7       73.32       69.59      1.87 o
   1  10   7      368.46      351.44      6.26 o
   2  10   7      143.56      143.21      3.42 o
   3  10   7       46.26       46.99      2.90 o
   4  10   7        0.62       -0.18      1.52 o
  -6  11   7        8.62        8.16      1.34 o
  -5  11   7       76.51       77.89      2.28 o
  -4  11   7        2.16        2.91      0.89 o
  -3  11   7        0.50        1.51      0.74 o
  -2  11   7        7.90       10.44      0.89 o
  -1  11   7        0.22       12.85      1.16 o
   0  11   7        7.28        7.15      1.21 o
   1  11   7       35.27       52.84      3.15 o
   2  11   7        4.96        8.62      1.85 o
   3  11   7       77.51       75.79      3.66 o
   4  11   7        3.79        6.25      1.89 o
  -6  12   7        5.13        8.24      1.29 o
  -5  12   7        0.02        1.68      1.03 o
  -4  12   7       79.14       71.77      2.09 o
  -3  12   7       63.82       59.71      1.68 o
  -2  12   7        6.49        8.06      0.82 o
  -1  12   7      365.34      348.95      5.33 o
   0  12   7       59.37       64.29      2.37 o
   1  12   7      345.90      340.25      6.05 o
   2  12   7       27.95       34.82      2.00 o
   3  12   7       20.57       32.61      3.58 o
   4  12   7       15.45       18.48      2.28 o
  -5  13   7       15.89       19.38      1.50 o
  -4  13   7       51.91       50.39      1.83 o
  -3  13   7       50.57       49.07      1.71 o
  -2  13   7        5.04        5.95      0.87 o
  -1  13   7      123.09      112.83      2.15 o
   0  13   7       57.85       59.79      2.21 o
   1  13   7       81.79       78.91      3.67 o
   2  13   7      191.24      186.28      4.05 o
   3  13   7      246.46      240.75      6.58 o
   4  13   7        9.67        9.50      2.14 o
  -5  14   7        0.13        0.96      1.08 o
  -4  14   7       11.52       12.01      1.16 o
  -3  14   7       14.25       17.64      1.20 o
  -2  14   7      128.32      121.63      2.31 o
  -1  14   7       26.03       41.94      1.35 o
   0  14   7      150.22      154.67      3.67 o
   1  14   7       22.36       29.11      1.77 o
   2  14   7        0.66        3.88      1.21 o
   3  14   7      255.01      234.21      6.58 o
   4  14   7       24.23       25.81      2.78 o
  -5  15   7        0.06        0.22      0.90 o
  -4  15   7       17.88       21.54      1.39 o
  -3  15   7       58.20       57.63      1.91 o
  -2  15   7        0.44        9.08      1.42 o
  -1  15   7       82.82       75.72      1.77 o
   0  15   7        8.51       16.25      1.81 o
   1  15   7        5.31        7.12      1.36 o
   2  15   7       20.47       23.22      1.78 o
   3  15   7      183.57      171.13      6.26 o
   4  15   7       37.73       37.87      3.01 o
  -5  16   7       13.01       11.31      1.11 o
  -4  16   7        1.97        2.33      0.97 o
  -3  16   7        1.41        2.20      0.79 o
  -2  16   7      378.18      353.91      5.22 o
  -1  16   7        1.44        1.77      0.74 o
   0  16   7      122.83      120.14      3.25 o
   1  16   7        4.08        1.82      1.19 o
   2  16   7      177.12      153.86      3.78 o
   3  16   7       74.03       77.67      3.66 o
   4  16   7        0.05        2.33      1.77 o
  -5  17   7        9.50       10.22      1.12 o
  -4  17   7       33.11       31.78      1.44 o
  -3  17   7        1.07        1.77      0.83 o
  -2  17   7       10.23       23.83      1.66 o
  -1  17   7        5.37        5.19      0.81 o
   0  17   7       47.06       49.65      2.20 o
   1  17   7        0.00       -1.04      1.04 o
   2  17   7        4.36       11.14      1.85 o
   3  17   7        7.34       10.53      2.14 o
   4  17   7       80.64       75.88      5.37 o
  -5  18   7       10.53       11.74      1.41 o
  -4  18   7        0.35        1.59      0.89 o
  -3  18   7       16.16       19.08      1.21 o
  -2  18   7      203.36      196.44      3.17 o
  -1  18   7        2.87        5.01      0.79 o
   0  18   7      103.82      107.38      4.22 o
   1  18   7       10.41        9.27      1.42 o
   2  18   7      207.00      190.97      4.36 o
   3  18   7        8.28        9.32      1.52 o
  -5  19   7       16.90       20.96      1.44 o
  -4  19   7       62.33       57.40      1.81 o
  -3  19   7        0.17        4.58      1.37 o
  -2  19   7        2.01        9.49      2.02 o
  -1  19   7        8.91       10.34      0.92 o
   0  19   7      102.63      111.97      3.25 o
   1  19   7       10.33       12.23      1.53 o
   2  19   7       73.13       70.88      2.58 o
   3  19   7       19.50       18.12      1.84 o
  -4  20   7        2.05        3.38      0.99 o
  -3  20   7      153.90      153.48      2.90 o
  -2  20   7      164.61      164.65      2.96 o
  -1  20   7      118.63      113.67      3.01 o
   0  20   7       79.56       86.14      2.79 o
   1  20   7       18.32       21.45      1.73 o
   2  20   7       45.47       45.80      2.21 o
   3  20   7        1.66        3.41      1.63 o
  -4  21   7        2.59        3.30      0.89 o
  -3  21   7       95.77      101.79      2.41 o
  -2  21   7        2.57        9.25      1.43 o
  -1  21   7       32.92       38.14      1.75 o
   0  21   7       68.52       68.64      3.10 o
   1  21   7       14.72       13.49      1.63 o
   2  21   7       42.99       39.17      2.16 o
   3  21   7       73.60       77.41      3.26 o
  -4  22   7        0.68       -0.17      0.91 o
  -3  22   7       93.57       97.50      2.30 o
  -2  22   7       15.95       21.65      1.32 o
  -1  22   7      144.79      157.03      4.44 o
   0  22   7       19.40       26.87      2.32 o
   1  22   7        8.12       10.74      1.69 o
   2  22   7        8.36        6.37      1.42 o
   3  22   7        8.54       17.38      2.68 o
  -4  23   7        7.65        8.72      1.21 o
  -3  23   7      231.85      234.65      3.85 o
  -2  23   7       22.19       35.72      1.65 o
  -1  23   7       38.03       41.48      1.83 o
   0  23   7        0.78        0.00      1.46 o
   1  23   7       78.96       81.11      2.84 o
   2  23   7       16.02       17.52      3.40 o
  -4  24   7        5.71        8.17      1.63 o
  -3  24   7       22.56       26.47      1.47 o
  -2  24   7      456.69      433.87      5.70 o
  -1  24   7       91.85      106.53      2.69 o
   0  24   7       54.62       63.57      3.10 o
   1  24   7       35.56       40.02      2.75 o
   2  24   7        0.02       -0.60      1.46 o
  -3  25   7        7.30        9.33      1.20 o
  -2  25   7       17.57       42.90      2.05 o
  -1  25   7        0.03        8.22      1.45 o
   0  25   7       50.13       55.54      6.08 o
   1  25   7       57.92       61.53      3.26 o
   2  25   7        2.80        0.15      1.46 o
  -3  26   7       13.25       19.15      1.40 o
  -2  26   7      196.20      187.98      3.06 o
  -1  26   7       68.75       65.78      2.24 o
   0  26   7       70.16       69.97      6.44 o
   1  26   7      179.25      170.36      6.80 o
  -2  27   7        5.17       10.23      1.39 o
  -1  27   7       11.12       11.55      1.36 o
   0  27   7        0.86        5.94      1.79 o
   1  27   7       12.41       18.61      3.22 o
  -2  28   7        5.70        3.49      1.22 o
  -1  28   7        2.84        2.99      1.16 o
   0  28   7       34.71       35.08      3.22 o
  -1  29   7        0.76        0.36      1.79 o
  -4   0   8      116.88      126.32      8.23 o
  -2   0   8      632.36      525.73     10.39 o
   0   0   8      511.64      465.24     25.59 o
   2   0   8      124.23      120.26      6.44 o
   4   0   8       56.14       62.99      5.01 o
  -5   1   8        0.37        2.85      1.18 o
  -4   1   8       29.30       43.13      1.91 o
  -3   1   8      186.45      168.30      3.56 o
  -2   1   8      336.97      343.72      5.44 o
  -1   1   8       21.35       26.00      1.45 o
   0   1   8       15.38       39.23      3.05 o
   1   1   8       14.76       14.32      2.28 o
   2   1   8        7.15       14.68      2.68 o
   3   1   8        0.17        2.51      1.77 o
   4   1   8      112.95       98.43      4.56 o
  -5   2   8       96.10       85.10      2.58 o
  -4   2   8       97.44      108.94      2.80 o
  -3   2   8      273.08      248.63      4.38 o
  -2   2   8       41.39       47.31      1.88 o
  -1   2   8       13.46       16.24      1.26 o
   0   2   8       56.02       49.39      1.72 o
   1   2   8        1.89        1.95      1.63 o
   2   2   8      143.21      126.10      5.19 o
   3   2   8      182.97      173.60      5.82 o
   4   2   8       53.64       57.09      3.54 o
  -5   3   8        2.59        7.85      1.26 o
  -4   3   8      140.84      136.73      3.16 o
  -3   3   8      516.30      465.22      6.89 o
  -2   3   8        5.91       11.30      1.21 o
  -1   3   8      109.65      110.16      2.61 o
   0   3   8       28.65       26.37      1.45 o
   1   3   8        1.24        0.89      1.52 o
   2   3   8        0.73        6.16      1.89 o
   3   3   8       24.05       34.48      2.90 o
  -5   4   8       80.63       80.26      2.55 o
  -4   4   8        3.23       14.32      2.17 o
  -3   4   8        0.24       18.16      2.05 o
  -2   4   8       30.20       24.20      2.12 o
  -1   4   8       97.62       90.70      2.33 o
   0   4   8        8.59       13.84      1.16 o
   1   4   8       24.04       24.59      4.29 o
   2   4   8       60.15       55.39      3.16 o
   3   4   8      169.57      174.16     11.10 o
  -5   5   8       11.84       19.82      1.54 o
  -4   5   8       40.78       42.31      2.40 o
  -3   5   8      170.56      171.44      3.49 o
  -2   5   8       10.87       12.70      1.24 o
  -1   5   8       77.66       78.58      2.22 o
   0   5   8       14.63       13.13      1.52 o
   1   5   8       24.92       25.75      2.11 o
   2   5   8        9.15       10.71      2.02 o
   3   5   8       50.03       58.72      3.29 o
  -5   6   8       58.59       70.12      2.40 o
  -4   6   8       20.69       20.15      1.45 o
  -3   6   8       19.64       21.20      2.27 o
  -2   6   8        5.89        5.30      1.05 o
  -1   6   8       49.95       47.75      1.72 o
   0   6   8        0.03       -0.88      0.88 o
   1   6   8       64.10       49.74      2.25 o
   2   6   8        0.44        2.33      1.77 o
   3   6   8      104.48       99.50      4.30 o
  -5   7   8       51.02       56.05      2.43 o
  -4   7   8        0.37        1.95      0.89 o
  -3   7   8       51.08       57.63      1.77 o
  -2   7   8       51.43       54.20      1.66 o
  -1   7   8       23.88       28.96      1.31 o
   0   7   8        1.77        0.87      1.04 o
   1   7   8        0.01        7.40      1.30 o
   2   7   8       77.45       71.08      3.54 o
   3   7   8       17.09       18.79      2.39 o
  -5   8   8       98.67      104.04      3.27 o
  -4   8   8       16.33       16.28      1.24 o
  -3   8   8        0.01        0.97      0.87 o
  -2   8   8       24.57       24.98      1.31 o
  -1   8   8       56.09       54.87      1.66 o
   0   8   8        1.44        2.60      1.21 o
   1   8   8      242.05      232.83      4.84 o
   2   8   8        2.89        6.08      2.15 o
   3   8   8       30.14       34.52      3.40 o
  -5   9   8       35.44       44.50      1.91 o
  -4   9   8        8.48       12.31      1.22 o
  -3   9   8        8.45        9.28      1.06 o
  -2   9   8      233.20      234.12      3.66 o
  -1   9   8       76.27       72.75      2.34 o
   0   9   8       95.35       98.74      2.94 o
   1   9   8        8.09       28.51      4.36 o
   2   9   8       56.74       47.54      3.04 o
   3   9   8        0.92        1.55      1.89 o
  -5  10   8      120.33      117.66      3.82 o
  -4  10   8       11.86       19.37      1.41 o
  -3  10   8        3.60        1.69      0.74 o
  -2  10   8        0.61        9.71      1.39 o
  -1  10   8       13.62       16.43      1.13 o
   0  10   8       52.60       63.20      2.47 o
   1  10   8      257.19      238.16      5.00 o
   2  10   8       47.16       48.99      3.41 o
   3  10   8        8.22        3.04      2.02 o
  -5  11   8        0.76        4.72      1.16 o
  -4  11   8      124.14      113.41      3.36 o
  -3  11   8        4.28        2.85      0.80 o
  -2  11   8      154.07      159.84      2.88 o
  -1  11   8       19.13       18.54      1.14 o
   0  11   8       82.63       87.63      3.02 o
   1  11   8       30.75       45.29      2.30 o
   2  11   8      122.96      123.12      4.81 o
   3  11   8        3.83        6.44      2.02 o
  -5  12   8       14.50       18.78      1.52 o
  -4  12   8        9.01       23.95      2.11 o
  -3  12   8        0.16       -0.42      0.82 o
  -2  12   8       12.07       20.98      1.24 o
  -1  12   8        3.18        7.26      0.95 o
   0  12   8      155.58      144.96      3.84 o
   1  12   8       11.73       10.32      1.56 o
   2  12   8      252.74      259.01      7.34 o
   3  12   8        4.04        2.22      1.89 o
  -4  13   8      138.00      125.86      3.03 o
  -3  13   8       11.70       14.66      1.28 o
  -2  13   8       64.70       66.78      1.82 o
  -1  13   8      215.00      209.09      3.35 o
   0  13   8       15.77       25.93      1.98 o
   1  13   8       77.84       73.35      2.69 o
   2  13   8      155.13      154.94      5.44 o
   3  13   8        8.00       10.31      2.28 o
  -4  14   8       28.07       33.30      1.66 o
  -3  14   8        2.76        2.99      0.98 o
  -2  14   8        0.41        2.65      1.06 o
  -1  14   8        0.05       16.82      3.58 o
   0  14   8       93.33       85.89      2.99 o
   1  14   8       67.17       74.22      2.78 o
   2  14   8       59.61       62.13      3.80 o
   3  14   8        0.61        1.43      1.89 o
  -4  15   8        4.97       10.10      1.28 o
  -3  15   8       36.56       35.69      1.65 o
  -2  15   8       50.70       47.52      1.78 o
  -1  15   8      346.48      321.24      6.25 o
   0  15   8        2.85        7.51      1.30 o
   1  15   8      105.72      108.22      4.50 o
   2  15   8       10.91       11.74      1.69 o
  -4  16   8       40.15       40.85      1.85 o
  -3  16   8        3.37        6.79      1.09 o
  -2  16   8       14.12       12.65      1.16 o
  -1  16   8       29.83       43.30      2.21 o
   0  16   8       52.23       49.94      2.34 o
   1  16   8      125.65      123.17      3.57 o
   2  16   8        5.22        4.21      1.37 o
  -4  17   8        3.09        4.53      1.06 o
  -3  17   8       59.21       57.20      1.93 o
  -2  17   8        0.08        0.07      1.27 o
  -1  17   8      104.61      117.31      3.40 o
   0  17   8       25.33       26.64      2.00 o
   1  17   8        0.06        7.28      1.47 o
   2  17   8       20.30       14.83      1.82 o
  -4  18   8       19.12       21.15      1.40 o
  -3  18   8       18.49       21.33      1.39 o
  -2  18   8        7.87        8.46      1.07 o
  -1  18   8       52.92       51.70      2.84 o
   0  18   8       15.84       20.67      2.30 o
   1  18   8      103.19      102.96      3.21 o
   2  18   8        0.81        0.60      1.30 o
  -3  19   8       46.23       48.77      1.80 o
  -2  19   8       76.19       76.00      2.03 o
  -1  19   8       33.32       43.01      2.84 o
   0  19   8      104.44       98.22      3.21 o
   1  19   8        6.32       10.59      1.99 o
   2  19   8        1.65        0.86      1.26 o
  -3  20   8       11.69       14.81      1.29 o
  -2  20   8        6.49       14.87      1.56 o
  -1  20   8       48.63       50.45      2.98 o
   0  20   8        0.49       10.48      3.22 o
   1  20   8       44.57       45.47      2.30 o
  -3  21   8       25.07       26.23      1.53 o
  -2  21   8      120.56      120.08      3.39 o
  -1  21   8        1.32        3.78      1.72 o
   0  21   8      112.75      107.25      5.91 o
   1  21   8        3.85        5.00      1.52 o
  -2  22   8        1.43        9.66      1.48 o
  -1  22   8       12.62       13.69      2.15 o
   0  22   8       26.65       28.37      2.38 o
   1  22   8        2.23        3.07      1.72 o
  -2  23   8       80.87       87.45      3.01 o
  -1  23   8       17.24       16.75      2.32 o
   0  23   8       39.54       45.96      2.86 o
  -1  24   8        0.76        3.08      1.79 o
  -3   0   9      118.54      137.59      4.56 o
  -1   0   9       86.85       82.30      3.51 o
   1   0   9        0.76        4.29      2.51 o
  -4   1   9        0.13        0.49      1.11 o
  -3   1   9       12.41       23.69      1.66 o
  -2   1   9        0.21        0.62      1.05 o
  -1   1   9        1.27        4.47      1.50 o
   0   1   9        1.52        2.41      1.89 o
   1   1   9       65.34       58.90      3.54 o
   2   1   9        8.79       10.03      2.28 o
  -4   2   9       29.24       34.54      1.89 o
  -3   2   9       62.34       77.58      2.45 o
  -2   2   9       54.33       54.64      2.06 o
  -1   2   9       64.44       61.82      2.17 o
   0   2   9        5.32        3.79      2.15 o
   1   2   9        1.00        3.04      1.77 o
   2   2   9        2.63        2.86      2.02 o
  -4   3   9        1.10        7.46      1.33 o
  -3   3   9        6.15       10.22      1.35 o
  -2   3   9        1.24        9.26      1.21 o
  -1   3   9        3.94        6.08      1.14 o
   0   3   9       15.43       18.51      1.67 o
   1   3   9       64.37       57.47      3.54 o
   2   3   9       37.23       42.76      3.41 o
  -4   4   9       70.61       78.40      2.57 o
  -3   4   9       14.73       22.37      1.64 o
  -2   4   9      142.07      144.68      3.31 o
  -1   4   9       20.61       21.43      1.45 o
   0   4   9       42.12       42.52      2.51 o
   1   4   9        1.22        1.57      1.89 o
   2   4   9       15.60       21.08      2.90 o
  -4   5   9        3.56       10.40      1.48 o
  -3   5   9        1.35        0.01      1.05 o
  -2   5   9        8.74       21.89      1.91 o
  -1   5   9        3.22        3.08      1.07 o
   0   5   9       24.63       30.68      2.08 o
   1   5   9       19.78       21.12      2.65 o
   2   5   9       54.13       59.28      3.66 o
  -4   6   9       70.17       82.50      2.69 o
  -3   6   9        0.69       -0.20      1.05 o
  -2   6   9      137.77      143.93      3.51 o
  -1   6   9        0.45        1.17      0.96 o
   0   6   9       54.81       54.53      2.42 o
   1   6   9       26.68       27.38      2.90 o
   2   6   9       26.90       36.65      3.41 o
  -4   7   9        8.54       18.65      1.66 o
  -3   7   9        1.20        1.61      1.24 o
  -2   7   9       16.59       28.00      1.81 o
  -1   7   9        3.26        3.16      1.34 o
   0   7   9       17.34       20.69      1.82 o
   1   7   9        2.02        0.89      1.77 o
   2   7   9      149.51      158.76      5.82 o
  -3   8   9       41.84       39.40      3.05 o
  -2   8   9       59.17       65.32      2.27 o
  -1   8   9       55.44       60.53      2.56 o
   0   8   9       26.20       29.02      2.08 o
   1   8   9       19.83       24.28      3.04 o
   2   8   9       63.88       68.52      4.12 o
  -3   9   9        3.38        8.97      1.33 o
  -2   9   9       18.49       20.41      1.56 o
  -1   9   9       11.33       21.03      3.48 o
   0   9   9        1.09        0.69      1.30 o
   1   9   9       82.27       87.14      4.83 o
  -3  10   9       69.08       75.88      2.13 o
  -2  10   9        0.76        0.85      0.91 o
  -1  10   9      168.41      162.26      6.02 o
   0  10   9        4.14        1.20      1.30 o
   1  10   9        1.09       10.02      2.53 o
  -3  11   9        4.72       13.60      1.36 o
  -2  11   9        0.07       -0.89      0.89 o
  -1  11   9       13.67       26.75      3.27 o
   0  11   9        2.78        2.62      1.33 o
   1  11   9      176.18      180.98      6.20 o
  -3  12   9       93.43       99.11      2.68 o
  -2  12   9       37.79       33.51      1.77 o
  -1  12   9       80.54       90.81      3.21 o
   0  12   9        3.08        3.94      1.52 o
   1  12   9        1.16        9.73      2.39 o
  -3  13   9        8.07       20.39      1.52 o
  -2  13   9        2.39        8.57      1.12 o
  -1  13   9        0.09        2.82      1.45 o
   0  13   9       12.31       18.19      2.04 o
   1  13   9        5.21        8.94      1.60 o
  -2  14   9       93.87       93.92      3.01 o
  -1  14   9        1.63        5.04      1.52 o
   0  14   9       18.29       26.56      2.38 o
   1  14   9        2.68        2.66      1.34 o
  -2  15   9       16.93       19.82      2.32 o
  -1  15   9        2.99        2.24      1.67 o
   0  15   9       29.01       32.07      2.16 o
  -2  16   9       66.85       73.73      4.29 o
  -1  16   9        0.01       -0.72      1.52 o
   0  16   9        2.16        4.57      1.71 o
  -1  17   9        0.19        0.54      1.56 o
 
